# Supplementary material for: Molecular Data Confirm Interspecific Limits of Four Alloxysta and One Phaenoglyphis Species of Parasitic Wasps within the Subfamily Charipinae (Cynipoidea: Figitidae)
Source: Insects. 2024 May 14;15(5):354. doi: 10.3390/insects15050354 (PMC11121985; doi:10.3390/insects15050354)
Supplement: Supplementary file 1 [file insects-15-00354-s001.zip]

Archive with 32 entries (26 files):
- insects-2974575-supplementary/
- insects-2974575-supplementary/Data-for-Mar/
- insects-2974575-supplementary/Data-for-Mar/.DS_Store
- insects-2974575-supplementary/Data-for-Mar/GenBank-submission/
- insects-2974575-supplementary/Data-for-Mar/GenBank-submission/.DS_Store
- insects-2974575-supplementary/Data-for-Mar/GenBank-submission/Alloxysta16S.fasta
- insects-2974575-supplementary/Data-for-Mar/GenBank-submission/AlloxystaCOI.fasta
- insects-2974575-supplementary/Data-for-Mar/GenBank-submission/AlloxystaITS.fasta
- insects-2974575-supplementary/Data-for-Mar/GenBank-submission/Modifiers-16S.txt
- insects-2974575-supplementary/Data-for-Mar/GenBank-submission/Modifiers-COI.txt
- insects-2974575-supplementary/Data-for-Mar/GenBank-submission/Modifiers-ITS2.txt
- insects-2974575-supplementary/Data-for-Mar/GenBank-submission/organisms-16S.txt
- insects-2974575-supplementary/Data-for-Mar/SupplementalFileS1.fasta
- insects-2974575-supplementary/Data-for-Mar/SupplementalFileS2.fasta
- insects-2974575-supplementary/Data-for-Mar/SupplementalFileS3.fasta
- insects-2974575-supplementary/Data-for-Mar/Supplementary Materials files.pdf
- insects-2974575-supplementary/__MACOSX/
- insects-2974575-supplementary/__MACOSX/Data-for-Mar/
- insects-2974575-supplementary/__MACOSX/Data-for-Mar/._.DS_Store
- insects-2974575-supplementary/__MACOSX/Data-for-Mar/._SupplementalFileS1.fasta
- insects-2974575-supplementary/__MACOSX/Data-for-Mar/._SupplementalFileS2.fasta
- insects-2974575-supplementary/__MACOSX/Data-for-Mar/._SupplementalFileS3.fasta
- insects-2974575-supplementary/__MACOSX/Data-for-Mar/._Supplementary Materials files.docx
- insects-2974575-supplementary/__MACOSX/Data-for-Mar/GenBank-submission/
- insects-2974575-supplementary/__MACOSX/Data-for-Mar/GenBank-submission/._.DS_Store
- insects-2974575-supplementary/__MACOSX/Data-for-Mar/GenBank-submission/._Alloxysta16S.fasta
- insects-2974575-supplementary/__MACOSX/Data-for-Mar/GenBank-submission/._AlloxystaCOI.fasta
- insects-2974575-supplementary/__MACOSX/Data-for-Mar/GenBank-submission/._AlloxystaITS.fasta
- insects-2974575-supplementary/__MACOSX/Data-for-Mar/GenBank-submission/._Modifiers-16S.txt
- insects-2974575-supplementary/__MACOSX/Data-for-Mar/GenBank-submission/._Modifiers-COI.txt
- insects-2974575-supplementary/__MACOSX/Data-for-Mar/GenBank-submission/._Modifiers-ITS2.txt
- insects-2974575-supplementary/__MACOSX/Data-for-Mar/GenBank-submission/._organisms-16S.txt
