# Supplementary material for: Molecular Data Confirm Interspecific Limits of Four Alloxysta and One Phaenoglyphis Species of Parasitic Wasps within the Subfamily Charipinae (Cynipoidea: Figitidae)
Source: Insects. 2024 May 14;15(5):354. doi: 10.3390/insects15050354 (PMC11121985; doi:10.3390/insects15050354)
Supplement: Supplementary file 1 [file insects-15-00354-s001.zip › insects-2974575-supplementary/Data-for-Mar/GenBank-submission/Alloxysta16S.fasta]

>Acastanea2
ATTTGTCTTTTAATTAAAGAATTGAATGAAAGATTAAATAAAATATTAACTATAT-AAATTTAATAAAAATTTAAATTTTATTTTTAAGTAAAAAATCTTAAATAAAATTATTAGACGATAAGACCCTATAGAACTTTATATACTATAAATTTAAATA-AAAATTTTATTATT-TAAATTAATAATTATATTATATTATATTGGGGGTATTAAAAAATTAAAATAATTTTTTTATAAAAATTATCA-TTAAATTTATGAAATAT-TAAA--AGAGTGTTTTAATAAAAATTATTAAAATAAGTTACCTTAGGGATAACAGCATAATTTTTTTAAAAAGTTCTTATTGATAAA
>Acastanea3
ATTTGTCTTTTAATTAAAGAATTGAATGAAAGATTAAATAAAATATTAACTATAT-AAATTTAATAAAAATTTAAATTTTATTTTTAAGTAAAAAATCTTAAATAAAATTATTAGACGATAAGACCCTATAGAACTTTATATACTATAAATTTAAATA-AAAATTTTATTATT-TAAATTAATAATTATATTATATTATATTGGGGGTATTAAAAAATTAAAATAATTTTTTTATAAAAATTATCA-TTAAATTTATGAAATAT-TAAA--AGAGTGTTTTAATAAAAATTATTAAAATAAGTTACCTTAGGGATAACAGCATAATTTTTTTAAAAAGTTCTTATTGATAA-
>Acastanea4
ATTTGTCTTTTAATTAAAGAATTGAATGAAAGATTAAATAAAATATTAACTATAT-AAATTTAATAAAAATTTAAATTTTATTTTTAAGTAAAAAATCTTAAATAAAATTATTAGACGATAAGACCCTATAGAACTTTATATACTATAAATTTAAATA-AAAATTTTATTATT-TAAATTAATAATTATATTATATTATATTGGGGGTATTAAAAAATTAAAATAATTTTTTTATAAAAATTATCA-TTAAATTTATGAAATAT-TAAA--AGAGTGTTTTAATAAAAATTATTAAAATAAGTTACCTTAGGGATAACAGCATAATTTTTTTAAAAAGTTCTTATTGATAAA
>Acastanea7
ATTTGTCTTTTAATTAAAGAATTGAATGAAAGATTAAATAAAATATTAACTATAT-AAATTTAATAAAAATTTAAATTTTATTTTTAAGTAAAAAATCTTAAATAAAATTATTAGACGATAAGACCCTATAGAACTTTATATATTATAAATTTAAATA-AAAATTTAATTATT-TAAATTAATAATTATATTATATTATATTGGGGGGATTAAAAAATTAAAATAATTTTTTTATAAAAATTATCA-TTAAATTTATGAAATAT-TAAA--AGAGTGTTTTAATAAAAATTATTAAAATAAGTTACCTTAGGGATAACAGCATAATTTTTTTAAAAAGTTCTTATTGATAAA
>Avictrix8
ATTTGTCTTTTAATTAAAGAATAGAATGAAAGATTTCATAAAATATNAACTATATNAAATTTAANAAAATTNTTAATTCTATTTTAAAGTAAAAAATCTTTNATATTTTTATTAGACGATAAGACCCTATAGAACTTTATATNATA-ATANTTNAATN-AAAATTTAATTATG-TAAATTAACTAATTNATAATATTATATTGGGGGTATAAAAAAATTAAACAAATTTTTTTATTTTAANTAATNCTTA--TAAGTGAAATT--NAAATAAGAGTG---------------------------------------------------------------------------
>Avictrix9
---------TTAATTAAAGAATAGAATGAAAGATTTCATAAAATATNAACTATATNAAATTTAANAAAATTNTTAATTNTATTTTAAAGTAAAAAATCTTTNATATTTTTATTAGANGATAAGACCCTATAGAACTTTATATNATA-ATANTTNAATN-AAAATTTAATTATG-TAAATTAATTAATTNATAATATTATATTGGGGGTATNAAAAAATTAAACAAATTTTTTTATTTNAAATAATACTTA--TAAGTGAAATT--NAAATAAGAGTGTTAATTTATAAATTA------------------------------------------------------------
>Avictrix10
ATTTGTCTTTTAATTAAAGAATAGAATGAAAGATTTCATAAAATATTAACTATATAAAATTTAATAAAATTTTTAATTTTATTTTAAAGTAAAAAATCTTTAATATTTTTATTAGACGATAAGACCCTATAGAACTTTATATTATA-ATAATTAAATA-AAAATTTAATTATG-TAAATTAATTAATTTATGATATTATATTGGGGGTATAAAAAAATTAAACAAATTTTTTTATTTTAAATAATACTTA--TAAGTGAAATT--GAAATAAGAGTGTTAATTTATAAATTACTAAAACTAGTTACCTTAGGGATAACAGCNNAATTTTTTTAAAAAGTT------------
>Avictrix11
---------TTAATTAAAGAATAGAATGAAAGATTTCATAAAATATNAACTATATNAAATTTAATAAAATTNTTAATTNTATTTTAAAGTAAAAAATCTTTNATATTTTTATTAGACGATAAGACCCTATAGAACTTTATATNATA-ATANTTAAATA-AAAATTTAATTATG-TAAATTAATTAATTTATAATATTATATNGGGGGTATAAAAAAATTAAACAAATTTTTTTATTTTAAATAATACTNA--TAAGTGAAATT--NAAATAAGAGTGTTAATTTATAAATTANTAAAACTAGTTACCTTAGGGATAACAGCATAATTTT-----------------------
>Avictrix12
ATTTGTCTTTTAATTAAAGAATAGAATGAAAGATTTCATAAAATATTAACTATATAAAATTTAATAAAATTTTTAATTTTATTTTAAAGTAAAAAATCTTTAATATTTTTATTAGACGATAAGACCCTATAGAACTTTATATTATA-ATAATTAAATA-AAAATTTAATTATG-TAAATTAATTAATTTATGATATTATATTGGGGGTATAAAAAAATTAAACAAATTTTTTTATTTTAAATAATACTTA--TAAGTGAAATT--GAAATAAGAGTGTTAATTTATAAATTACTAAAACTAGTTACCTTAGGGATAACAGCATAATTTTTTTAAAAAGTTCTTATTGATAAA
>Avictrix13
ATTTGTCTTTTAATTAAAGAATAGAATGAAAGATTTCATAAAATATTAACTATATAAAATTTAATAAAATTTTTAATTTTATTTTAAAGTAAAAAATCTTTAATATTTTTATTAGACGATAAGACCCTATAGAACTTTATATTATA-ATAATTAAATA-AAAATTTAATTATG-TAAATTAATTAATTTATGATATTATATTGGGGGTATAAAAAAATTAAACAAATTTTTTTATTTTAAATAATACTTA--TAAGTGAAATT--GAAATAAGAGTGTTAATTTATAAATTACTAAAACTAGTTACCTTAGGGATAACAGCATAATTTTTTT--------------------
>Avictrix14
ATTTGTCTTTTAATTAAAGAATAGAATGAAAGATTTCATAAAATATNAACTATATNAAATTTAANAAAATTNTTAATTNTATTTTAAAGTANAAAATCTTTNATATTTTTATTAGACGATAAGACCCTATAGAACTTTATATTATA-ATANTTAAATN-AAAATTTAATTATG-TAAATTAATTAATTTATGATATTATATTGGGGGTATNAAAAAATTNAACNAATTTTTTTATTTTAAATAATACTTA--TAAGTGAAATTG--AAATAAGAGTGTTAATTTATAAATTANTAAAACTAGTTACCTTAGGGATAACAGCATAATTTTTTTAAAAAGTTCTTATTGATAAA
>Abrevis22
ATTTGTCTTTTAATTAGGGAATTGAATGAAAGATTAAATAAAATATTAACTATAT-AAATTTAATAAAATTTTTAATTTTATTTTTAAGTAAAAAATCTTAAATAATATTATTAGACGATAAGACCCTATAGAACTTTATATTATATAAATTTAAATA-AAAATTATATTTTTTTAAATTAATTGTATAATAATATTATATTGGGGGTATAAAAAAATTTATTAAATTTTTTTATTTAATTTTACA-TTA-ATAAATGAAATTTATAAATAAGAGTGTTTAAATAAAAATTACTAAAATAAGTTACCTTAGGGATAACAGCATAATTTTTTTAGAAAGTTCTTATTGATAAA
>Abrevis23
ATTTGTCTTTTAATTAGGGAATTGAATGAAAGATTAAATAAAATATTAACTATAT-AAATTTAATAAAATTTTTAATTTTATTTTTAAGTAAAAAATCTTAAATAATATTATTAGACGATAAGACCCTATAGAACTTTATATTATATAAATTTAAATA-AAAATTATATTTTTTTAAATTAATTGTATAATAATATTATATTGGGGGTATAAAAAAATTTATTAAATTTTTTTATTTAATTTTACA-TTA-ATAAATGAAATTTATAAATAAGAGTGTTTAAATAAAAATTACTAAAATAAGTGACCTTAGGGATAACAGCATAATTTTTTTAGAAAGTTCTTATTGATAAA
>Abrevis24
ATTTGTCTTTTAATTAGGGAATTGAATGAAAGATTAAATAAAATATTAACTATAT-AAATTTAATAAAATTTTTAATTTTATTTTTAAGTAAAAAATCTTAAATAATATTATTAGACGATAAGACCCTATAGAACTTTATATTATATAAATTTAAATA-AAAATTATATTTTTTTAAATTAATTGTATAATAATATTATATTGGGGGTATAAAAAAATTTATTAAATTTTTTTATTTAATTTTACA-TTA-ATAAATGAAATTTATAAATAAGAGTGTTTAAATAAAAATTACTAAAATAAGTNACCTTAGGGATAACAGCATAATTTTTTTAGAAAGTTCTTATTGATAAA
>Abrevis25
ATTTGTCTTTTAATTAGGGAATTGAATGAAAGATTAAATAAAATATTAACTATAT-AAATTTAATAAAATTTTTAATTTTATTTTTAAGTAAAAAATCTTAAATAATATTATTAGACGATAAGACCCTATAGAACTTTATATTATATAAATTTAAATA-AAAATTATATTTTTTTAAATTAATTGTATAATAATATTATATTGGGGGTATAAAAAAATTTATTAAATTTTTTTATTTAATTTTACA-TTA-ATAAATGAAATTTATAAATAAGAGTGTTTAAATAAAAATTACTAAAATAAGTTACCTTAGGGATAACAGCATAATTTTTTTAGAAAGTTCTTATTGATAA-
>Abrevis26
----GTCTCTTAATTAGGGAATTGAATGAAAGATTAAATAAAATATTAACTATAT-AAATTTAATAAAATTTTTAATTTTATTTTTAAGTNAAAAATCTNAAATAATATTATTAGACGATAAGACCCTATAGAACTTTATATTATATAAATTTAAATA-AAAATTATATTTTT-TAAATTAATNGTATAATAATATTATATTGGGGGTATAAAAAAATTTATTAAATTTTTTTATTTAATTTTACA-TTA-ATAAATGAAATTTATAAATAAGAGTGTTTAAATAAAAATTACTAAAATAAGTNACCTTAGGGATAACAGCATAATTTTTTTAGAAAGTTCTTATTGATAAA
>Abrevis28
----GTCTTTTAATTAGGGAATTGAATGAAAGATTAAATAAAATATTAACTATAT-AAATTTAATAAAATTTTTAATTTTATTTTTAAGTAAAAAATCTNAAATAATATTATTAGACGATAAGACCCTATAGAACTTTATATTATATAAATTTAAATA-AAAATTATATTTTTTTAAATTAATTGTATAATAATATTATATTGGGGGTATAAAAAAATTTATTAAATTTTTTTATTTAATTTTACA-TTA-ATAAATGAAATTTATAAATNAGAGTGTTTAAATAAAAATTACTAAAATAAGTGACCTTAGGGATAACAGCATAANTTTTTTAGAAAGTTCT----------
>Pvillosa29
ATTTGTCTTTTAATTTAAGAATAGAATGAAAGATTAAATAAAATATTAACTATAT-TAATTCAATAAAAATTTAAATTTTATTTTTAAGTAAAAAATCTTAAATTTATTTATTAGACGATAAGACCCTATAGAATTTTATATT-TAT---TTTTAATATTAATTTTTATTATTATTATTTTAAAATA----AATATTATATTGGGGGTATAAAAAAATTTAATAAATTTTTTTATTAAAATCTACA-TTA--TAAATGAAAAC--TAAA--AGAGTGTTT-ATTATAAATTAATAGAATAAGTTACCTTAGGGATAACAGCGTAATTTTTTTAAAGAGTTCTTATTGATAAA
>Pvillosa30
ATTTGTCTTTTAATTTAAGAATAGAATGAAAGATTAAATAAAATATTAACTATAT-TAATTCAATAAAAATTTAAATTTTATTTTTAAGTAAAAAATCTTAAATTTATTTATTAGACGATAAGACCCTATAGAACTTTATACT-TAT---TTTTAATATTAATTTTTATTATTATTATTTTAAAATA----AATATTATATTGGGGGTATAAAAAAATTTAATAAATTTTTTTATTAAAATCTACA-TCA--TAAATGAAAAC--TAAA--AGAGTGTTT-ATTATAAATTAATAGAATAAGTTACCTTAGGGATAACAGCGTAATTTTTTTAAAGAGTTCTTATTGATAAA
>Pvillosa31
ATTTGTCTTTTAATTTAAGAATAGAATGAAAGATTAAATAAAATATTAACTATAT-TAATTCAATAAAAATTTAAATTTTATTTTTAAGTAAAAAATCTTAAATTTATTTATTAGACGATAAGACCCTATAGAACTTTATACT-TAT---TTTTAATATTAATTTTTATTATTATTATTTTAAAATA----AATATTATATTGGGGGTATAAAAAAATTTAATAAATTTTTTTATTAAAATCTACA-TCA--TAAATGAAAAC--TAAA--AGAGTGTTT-ATTATAAATTAATAGAATAAGTTACCTTAGGGATAACAGCGTAATTTTTTTAAAGAGTTCTTATTGATAAA
>Pvillosa32
ATTTGTCTTTTAATTTAAGAATAGAATGAAAGATTAAATAAAATATTAACTATAT-TAATTCAATAAAAATTTAAATTTTATTTTTAAGTAAAAAATCTTAAATTTATTTATTAGACGATAAGACCCTATAGAACTTTATACT-TAT---TTTTAATATTAATTTTTATTATTATTATTTTAAAATA----AATATTATATTGGGGGTATAAAAAAATTTAATAAATTTTTTTATTAAAATCTACA-TCA--TAAATGAAAAC--TAAA--AGAGTGTTT-ATTATAAATTAATAGAATAAGTTACCTTAGGGATAACAGCGTAATTTTTTTAAAGAGTTCTTATTGATAAA
>Pvillosa33
ATTTGTCTTTTAATTTAAGAATAGAATGAAAGATTAAATAAAATATTAACTATAT-TAATTCAATAAAAATTTAAATTTTATTTTTAAGTAAAAAATCTTAAATTTATTTATTAGACGATAAGACCCTATAGAATTTTATATT-TAT---TTTTAATATTAATTTTTATTATTATTATTTTAAAATA----AATATTATATTGGGGGTATAAAAAAATTTAATAAATTTTTTTATTAAAATCTACA-TTA--TAAATGAAAAC--TAAA--AGAGTGTTT-ATTATAAATTAATAGAATAAGTTACCTTAGGGATAACAGCGTAATTTTTTTAAAGAGTTCTTATTGATAAA
>Pvillosa34
ATTTGTCTTTTAATTTAAGAATAGAATGAAAGATTAAATAAAATATTAACTATAT-TAATTCAATAAAAATTTAAATTTTATTTTTAAGTAAAAAATCTTAAATTTATTTATTAGACGATAAGACCCTATAGAACTTTATACT-TAT---TTTTAATATTAATTTTTATTATTATTATTTTAAAATA----AATATTATATTGGGGGTATAAAAAAATTTAATAAATTTTTTTATTAAAATCTACA-TCA--TAAATGAAAAC--TAAA--AGAGTGTTT-ATTATAAATTAATAGAATAAGTTACCTTAGGGATAACAGCGTAATTTTTTTAAAGAG--------------
>Pvillosa35
ATTTGTCTTTTAATTTAAGAATAGAATGAAAGATTAAATAAAATATTAACTATAT-TAATTCAATAAAAATTTAAATTTTATTTTTAAGTAAAAAATCTTAAATTTATTTATTAGACGATAAGACCCTATAGAATTTTATATT-TAT---TTTTAATATTAATTTTTATTATTATTATTTTAAAATA----AATATTATATTGGGGGTATAAAAAAATTTAATAAATTTTTTTATTAAAATCTACA-TTA--TAAATGAAAAC--TAAA--AGAGTGTTT-ATTATAAATTAATAGAATAAGTTACCTTAGGGATAACAGCGTAATTTTTTTAAAGAGTTCTTATTGATAAA
