# Supplementary material for: Molecular Data Confirm Interspecific Limits of Four Alloxysta and One Phaenoglyphis Species of Parasitic Wasps within the Subfamily Charipinae (Cynipoidea: Figitidae)
Source: Insects. 2024 May 14;15(5):354. doi: 10.3390/insects15050354 (PMC11121985; doi:10.3390/insects15050354)
Supplement: Supplementary file 1 [file insects-15-00354-s001.zip › insects-2974575-supplementary/Data-for-Mar/GenBank-submission/AlloxystaCOI.fasta]

>Acastanea1
GTTATATTTTATTTTTGGAATTTGGTCTGGGATAATTGGGTCAGCTTTAAGTATAATTATTCGAATAGAATTGGGGACCCCATCTCAATTAATTGGGAATGATCAAATTTATAATTCAATTGTTACGGCTCATGCTTTTATTATAATTTTTTTTATAGTGATACCTATTATAGTAGGGGGATTCGGTAATTATATAATTCCATTAATATTATCGGCACCTGATATGGCTTTTCCCCGATTAAATAATATAAGTTATTGATTATTAATTCCTTCTTTAATTTTATTAACATCAAGAATATTTATTGATCAAGGGGCAGGGACGGGGTGAACAGTATACCCCCCGTTATCTTCTAATTTAGGTCATTCTGGCATTTCAGTAGATTTAACTATTTTTTCATTACATTTAAGAGGTATTTCTTCTATTTTAGGATCTATTAATTTTATTACTACTATTTTAAATATACGACCTATTTCTATATCTATAGATAAAATTTCTTTATTTACTTGATCAATTTTTTTAACAACTATTTTATTACTTTTATCATTACCCGTCTTAGCTGGTGGAATCACTATATTATTATTTGATCGAAATTTAAATACTTCATTTTTTGA
>Acastanea2
----------------------------GGGATAATTGGGTCAGCTTTAAGTATAATTATTCGAATAGAATTGGGAACCCCATCTCAATTAATTGGGAATGATCAAATTTATAATTCAATTGTTACGGCTCATGCTTTTATTATAATTTTTTTTATAGTGATACCTATTATAGTAGGGGGATTCGGTAATTATATAATTCCATTAATATTATCGGCACCTGATATGGCTTTTCCCCGATTAAATAATATAAGTTATTGATTATTAATTCCTTCTTTAATTTTATTAACATCAAGAATATTTATTGATCAAGGGGCAGGGACGGGGTGAACAGTATACCCCCCGTTATCTTCTAATTTAGGTCATTCTGGCATTTCAGTAGATTTAACTATTTTTTCATTACATTTAAGAGGTATTTCTTCTATTTTAGGATCTATTAATTTTATTACTACTATTTTAAATATACGACCTATTTCTATATCTATAGATAAAATTTCTTTATTTACTTGATCAATTTTTTTAACAACTATTTTATTACTTTTATCATTACCCGTCTTAGCTGGTGGAATCACTATATTATTATTTGATCGAAATTTAAATACTTCATTTTTTGA
>Acastanea3
GTTATATTTTATTTTTGGAATTTGGTCTGGGATAATTGGGTCAGCTTTAAGTATAATTATTCGAATAGAATTGGGAACCCCATCTCAATTAATTGGGAATGATCAAATTTATAATTCAATTGTTACGGCTCATGCTTTTATTATAATTTTTTTTATAGTGATACCTATTATAGTAGGGGGATTCGGTAATTATATAATTCCATTAATATTATCGGCACCTGATATGGCTTTTCCCCGATTAAATAATATAAGTTATTGATTATTAATTCCTTCTTTAATTTTATTAACATCAAGAATATTTATTGATCAAGGGGCAGGGACGGGGTGAACAGTATACCCCCCGTTATCTTCTAATTTAGGTCATTCTGGCATTTCAGTAGATTTAACTATTTTTTCATTACATTTAAGAGGTATTTCTTCTATTTTAGGATCTATTAATTTTATTACTACTATTTTAAATATACGACCTATTTCTATATCTATAGATAAAATTTCTTTATTTACTTGATCAATTTTTTTAACAACTATTTTATTACTTTTATCATTACCCGTCTTAGCTGGTGGGATCACTATATTATTATTTGATCGAAATTTAAATACTTCATTTTT---
>Acastanea4
GTTATATTTTATTTTTGGAATTTGGTCTGGGATAATTGGGTCAGCTTTAAGTATAATTATTCGAATAGAATTGGGAACCCCATCTCAATTAATTGGGAATGATCAAATTTATAATTCAATTGTTACGGCTCATGCTTTTATTATAATTTTTTTTATAGTGATACCTATTATAGTAGGGGGATTCGGTAATTATATAATTCCATTAATATTATCGGCACCTGATATGGCTTTTCCCCGATTAAATAATATAAGTTATTGATTATTAATTCCTTCTTTAATTTTATTAACATCAAGAATATTTATTGATCAAGGGGCAGGGACGGGGTGAACAGTATACCCCCCGTTATCTTCTAATTTAGGTCATTCTGGCATTTCAGTAGATTTAACTATTTTTTCATTACATTTAAGAGGTATTTCTTCTATTTTAGGATCTATTAATTTTATTACTACTATTTTAAATATACGACCTATTTCTATATCTATAGATAAAATTTCTTTATTTACTTGATCAATTTTTTTAACAACTATTTTATTACTTTTATCATTACCCGTCTTAGCTGGTGGGATCACTATATTATTATTTGATC-------------------------
>Acastanea5
GTTATNTTTTATTTTTGGAATTTGGTTCTGGATAATTGGATCAGCTTTAAGTATAATTATTCGAATAGAATTGGGAACCCCATCTCAATTAATTGGGAATGATCAAATTTATAATTCAATTGTTACGGCTCATGCTTTTATTATAATTTTTTTTATAGTGATACCTATTATAGTAGGGGGATTCGGTAATTATATAATTCCATTAATATTATCGGCACCTGATATGGCCTTTCCCCGATTAAATAATATAAGTTATTGATTATTAATTCCTTCTTTAATTTTATTAACATCAAGAATATTTATTGATCAAGGGGCAGGGACGGGGTGAACAGTATACCCCCCGTTATCTTCTAATTTAGGTCATTCTGGTATTTCAGTAGATTTAACTATTTTTTCATTACATTTAAGGGGTATTTCTTCTATTTTAGGATCTATTAATTTTATTACTACTATTTTAAATATACGACCTATTTCTATATCTATAGATAAAATTTCTTTATTTACTTGATCAATTTTTTTAACAACTATTTTATTACTTTTATCATTACCCGTCTTAGCTGGTGGAATCACTATATTATTATTTGATCGAAATTTAAATACTTCATTTTTTGA
>Acastanea6
GTTATATTTTATTTTTGGGATTTGGTCTGGAATAATTGGATCGGCTTTAAGTATAATTATTCGAATAGAATTGGGCACTCCATCCCAATTAATTGGAAATGATCAAATTTATAATTCAATTGTTACAGCTCATGCTTTTATTATAATTTTTTTTATAGTAATACCTATTATAGTGGGGGGGTTTGGAAATTATATAATTCCATTAATATTATCGGCACCTGATATAGCCTTTCCTCGATTAAATAATATAAGTTATTGATTATTAATTCCTTCTTTAATTTTATTAACATCAAGAATATTTATTGATCAGGGGGCAGGGACTGGATGAACAGTGTACCCTCCATTATCTTCTAATTTGGGACATTCTGGTATTTCAGTAGATTTAACTATTTTTTCATTACATTTAAGAGGGATTTCTTCTATTTTAGGGTCTATTAATTTTATTACTACTATTTTAAATATACGTCCTATTTCTATATCTATAGATAAAATTTCTTTATTTACTTGATCAATTTTTTTAACAACTATTTTATTACTTTTATCATTACCTGTTTTAGCCGGTGGGATTACTATATTATTATTTGATCGAAATTTAAACACATCATTTTTTG-
>Acastanea7
GTTATATTTTATTTTTGGAATTTGATCCGGGATAATTGGGTCAGCTTTAAGTATAATTATTCGAATAGAATTAGGTACCCCATCCCAATTAATTGGAAATGATCAAATTTATAATTCAATTGTTACAGCCCATGCTTTTATTATAATTTTTTTTATAGTAATGCCTATTATAGTGGGAGGGTTTGGTAATTATATAATTCCATTAATATTATCAGCACCTGATATAGCTTTCCCTCGATTAAATAATATAAGTTATTGATTACTAATACCCTCTTTAATTTTATTAACATCAAGAATATTTATTGACCAGGGGGCAGGAACCGGATGAACAGTATACCCCCCATTATCTTCTAATTTGGGACATTCTGGGATTTCAGTAGATTTAACTATTTTTTCGTTACATTTAAGGGGGATTTCTTCTATTTTAGGGTCTATTAATTTTATTACTACTATTTTAAATATACGTCCTATTTCTATATCTATAGATAAAATTTCTTTATTTACTTGATCAATTTTTTTAACAACTATTTTATTACTTTTATCATTACCTGTTTTAGCCGGCGGAATTACTATGTTATTATTTGATCGAAATTTAAATACATCATTTTTTGA
>Avictrix8
-TTATATTTTATTTTTGGTATTTGATCAGGGATGATCGGGTCTGCTTTAAGGATAATTATTCGAATAGAATTAGGGACTCCTTCTCAGTTAATTGGAAATGATCAAATTTATAANTCTATTGTTACAGCTCATGCTTTTATTATAATTTTTTTTATAGTTATACCTATTATAGTTGGGGGGTTTGGGAATTATATAATTCCTTTAATATTGTCAGCCCCTGATATAGCTTTCCCACGTCTTAATAATATAAGATTTTGATTATTGATCCCCTCATTAATTTTATTAATTTCAAGAATATTTATTGATCAAGGGGCTGGTACAGGGTGAACTGTTTACCCCCCATTATCTTCTAATTTAGGTCATTCTGGGATTTCTGTTGATTTAACAATTTTTTCTTTACATATAAGAGGGGTTTCTTCAATTTTAGGGTCTATTAATTTTATTACTACAATTTTAAATATGCGACCTGTAAATTTATCAATAGATAAAATTTCATTATTTATTTGATCTATTTTATTAACAACAATTTTATTATTATTATCATTGCCTGTTCTAGCTGGGGGAATTACTATATTATTATTTGATCGAAATTTAAATACTTCTTTTTTTGA
>Avictrix9
ATTATATTTTATTTTTGGTATTTGATCAGGGATGATCGGGTCTGCTTTAAGGATAATTATTCGAATAGAATTAGGGACCCCTTCTCAGTTAATTGGAAATGATCAAATTTACAATTCTATTGTTACAGCCCATGCTTTTATTATAATTTTTTTTATAGTTATACCTATTATAGTTGGGGGGTTTGGGAATTATATAATTCCTTTAATATTATCAGCCCCTGATATAGCTTTCCCACGTCTTAATAATATAAGATTTTGATTATTGATCCCATCATTAATTTTATTAATTTCAAGAATATTTATTGATCAAGGGGCTGGTACAGGGTGAACTGTTTACCCCCCATTATCTTCTAATTTAGGTCATTCTGGGATTTCTGTTGATTTAACAATTTTTTCTTTACATATAAGAGGGGTTTCTTCAATTTTAGGGTCTATTAATTTTATTACTACAATTTTAAATATGCGACCTGTAAATTTATCAATAGATAAAATTTCATTATTTATTTGATCTATTTTATTAACAACAATTTTATTATTATTATCATTGCCTGTTCTAGCTGGGGGAATTACTATATTATTATTTGATCGAAATTTAAATACTTCTTTTTTTGA
>Avictrix10
ATTATATTTTATTTTTGGTATTTGATCAGGGATGATCGGGTCTGCTTTAAGAATAATTATTCGAATAGAATTAGGGACCCCTTCTCAGTTAATTGGAAATGATCAAATTTATAATTCTATTGTTACAGCTCATGCTTTTATTATAATTTTTTTTATAGTTATACCTATTATAGTTGGGGGGTTTGGAAATTATATAATTCCTTTAATATTATCAGCCCCTGATATAGCTTTCCCGCGTCTTAATAATATAAGATTTTGATTATTGATCCCATCATTAATTTTATTAATTTCAAGAATATTTATTGATCAAGGGGCTGGCACAGGATGAACTGTTTACCCTCCATTATCTTCTAATTTAGGTCATTCTGGGATTTCTGTCGATTTAACAATTTTTTCTTTACATATAAGAGGGGTTTCTTCAATTTTAGGGTCTATTAATTTTATTACTACAATTTTAAATATGCGACCTGTAAATTTATCAATAGATAAAATTTCATTATTTATTTGATCTATTTTATTAACAACAATTTTATTATTATTATCGTTGCCTGTTCTAGCTGGGGGAATTACTATATTATTATTTGATCGAAATTTAAATACTTCTTTTTTTGA
>Avictrix11
---ATATTTTATTTTTGGTATTTGATCAGGGATGATCGGGTCTGCTTTAAGGATAATTATTCGAATAGAATTAGGGACCCCTTCTCAGTTAATTGGAAATGATCAAATTTATAATTCTATTGTTACAGCTCATGCTTTTATTATAATTTTTTTTATAGTTATACCTATTATAGTTGGGGGGTTTGGGAATTATATAATTCCTTTAATATTATCAGCCCCTGATATAGCTTTCCCGCGTCTTAATAATATAAGATTTTGATTATTGATCCCATCATTAATTTTATTAATTTCAAGAATATTTATTGATCAAGGAGCTGGTACAGGATGAACTGTTTACCCCCCATTATCTTCTAATTTAGGTCATTCTGGGATTTCTGTCGATTTAACAATTTTTTCTTTACATATAAGAGGGGTTTCTTCAATTTTAGGGTCTATTAATTTTATTACTACAATTTTAAATATGCGACCTGTAAATTTATCAATAGATAAAATTTCATTATTTATTTGATCTATTTTATTAACAACAATTTTATTATTATTATCATTGCCTGTTTTAGCTGGGGGAATTACTATATTATTATTTGATCGAAATTTAAATACTTCTTTTTT---
>Avictrix12
-TTATATTTTATTTTTGGTATTTGATCAGGGATGATCGGGTCTGCTTTAAGAATAATTATTCGAATAGAATTAGGGACCCCTTCTCAGTTAATTGGAAATGATCAAATTTATAATTCTATTGTTACAGCTCATGCTTTTATTATAATTTTTTTTATAGTTATACCTATTATAGTTGGGGGGTTTGGAAATTATATAATTCCTTTAATATTATCAGCCCCTGATATAGCTTTCCCGCGTCTTAATAATATAAGATTTTGATTATTGATCCCATCATTAATTTTATTAATTTCAAGAATATTTATTGATCAAGGGGCTGGCACAGGATGAACTGTTTACCCCCCATTATCTTCTAATTTAGGTCATTCTGGGATTTCTGTCGATTTAACAATTTTTTCTTTACATATAAGAGGGGTTTCTTCAATTTTAGGGTCTATTAATTTTATTACTACAATTTTAAATATGCGACCTGTAAATTTATCAATAGATAAAATTTCATTATTTATTTGATCTATTTTATTAACAACAATTTTATTATTATTATCGTTGCCTGTTCTAGCTGGGGG------------------------------------------------
>Avictrix13
--TATATTTTATTTTTGGTATTTGATCAGGGATGATCGGGTCTGCTTTAAGAATAATTATTCGAATAGAATTAGGGACCCCTTCTCAGTTAATTGGAAATGATCAAATTTATAATTCTATTGTTACAGCTCATGCTTTTATTATAATTTTTTTTATAGTTATACCTATTATAGTTGGGGGGTTTGGAAATTATATAATTCCTTTAATATTATCAGCCCCTGATATAGCTTTCCCGCGTCTTAATAATATAAGATTTTGATTATTGATCCCATCATTAATTTTATTAATTTCAAGAATATTTATTGATCAAGGGGCTGGCACAGGATGAACTGTTTACCCCCCATTATCTTCTAATTTAGGTCATTCTGGGATTTCTGTCGATTTAACAATTTTTTCTTTACATATAAGAGGGGTTTCTTCAATTTTAGGGTCTATTAATTTTATTACTACAATTTTAAATATGCGACCTGTAAATTTATCAATAGATAAAATTTCATTATTTATTTGATCTATTTTATTAACAACAATTTTATTATTATTATCGTTGCCTGTTCTAGCTGGGGGAATTACTATATTATTATTTGATCGAAATTTAAATACTTCTTTTTT---
>Avictrix14
---------------TGGTATTTGATCAGGGATGATCGGGTCTGCTTTAAGAATAATTATTCGAATAGAATTAGGGACCCCTTCTCAGTTAATTGGAAATGATCAAATTTATAATTCTATTGTTACAGCTCATGCTTTTATTATAATTTTTTTTATAGTTATACCTATTATAGTTGGGGGGTTTGGAAATTATATAATTCCTTTAATATTATCAGCCCCTGATATAGCTTTCCCGCGTCTTAATAATATAAGATTTTGATTATTGATCCCATCATTAATTTTATTAATTTCAAGAATATTTATTGATCAAGGGGCTGGCACAGGATGAACTGTTTACCCTCCATTATCTTCTAATTTAGGTCATTCTGGGATTTCTGTCGATTTAACAATTTTTTCTTTACATATAAGAGGGGTTTCTTCAATTTTAGGGTCTATTAATTTTATTACTACAANTTTAAATATGCGACCTGTAAATTTATCAATAGATAAAATTTCATTATTTATTTGATCTATTTTATTAACAACAATTTTATTATTATTATCGTTGCCTGTTCTAGCTGGGGG------------------------------------------------
>Aramulifera15
ATTATATTTTATTTTTGGTATTTGATCAGGAATAATTGGTTCAGCTCTAAGAATAATTATTCGAATAGAATTAGGTACTCCATCTCAATTAATTGGAAATGATCAAATTTATAATTCAATTGTTACAGCCCATGCTTTTATTATAATTTTTTTTATAGTTATACCTATTATAGTAGGAGGGTTTGGTAATTATATAGTTCCATTAATATTATCTGCTCCTGATATAGCTTTCCCTCGATTAAATAATATAAGATATTGATTATTAATTCCAGCTTTGATTTTATTAACTTCAAGAATATTTATTGATCAAGGGGCTGGTACTGGATGAACAGTTTATCCACCTTTATCTTCAAATTTAGGTCATCCTGGAATTTCAGTAGATTTAACTATTTTTTCTTTACATTTAAGAGGGATCTCCTCAATTTTAGGTTCAATTAATTTTATTACAACAATTTTAAATATACGTCCTAAAAATATAACTATAGATAAAATTTCTTTATTTGTTTGATCAATTTTTTTAACAACAATTTTATTACTATTATCTCTTCCTGTTTTAGCAGGAGGAATTACGATATTATTATTTGATCGTAATTTAAATACCTCATTTTTTGA
>Aramulifera16
----TATTTTATTTTTGGTATTTGATCAGGAATAATTGGTTCAGCTCTAAGAATAATTATTCGAATAGAATTAGGTACTCCATCTCAATTAATTGGAAATGATCAAATTTATAATTCAATTGTTACAGCCCATGCTTTTATTATAATTTTTTTTATAGTTATACCTATTATAGTAGGAGGGTTTGGTAATTATATAGTTCCATTAATATTATCTGCTCCTGATATAGCTTTCCCTCGATTAAATAATATAAGATATTGATTATTAGTTCCGGCTTTGATTTTATTAACTTCAAGAATATTTATTGATCAAGGGGCTGGTACTGGATGAACAGTTTATCCACCTTTATCTTCAAATTTAGGTCATCCTGGAATTTCAGTAGATTTAACTATTTTTTCTTTACATTTAAGAGGGATCTCCTCAATTTTAGGTTCAATTAATTTTATTACAACAATTTTAAATATACGTCCTAAAAATATAACTATAGATAAAATTTCTTTATTTGTTTGATCAATTTTTTTAACAACAATTTTATTACTATTATCTCTTCCTGTTTTAGCAGGAGGAATTACGATATTATTATTTGATCGTAATTTAAATACCTCATTTTTTGA
>Aramulifera17
ATTATATTTTATTTTTGGTATTTGATCAGGAATAATTGGTTCAGCTCTAAGAATAATTATTCGAATAGAATTAGGTACTCCATCTCAATTAATTGGAAATGATCAAATTTATAATTCAATTGTTACAGCCCATGCTTTTATTATAATTTTTTTTATAGTTATACCTATTATAGTAGGAGGGTTTGGTAATTATATAGTTCCATTAATATTATCTGCTCCTGATATAGCTTTCCCTCGATTAAATAATATAAGATATTGATTATTAATTCCGGCTTTGATTTTATTAACTTCAAGAATATTTATTGATCAAGGGGCTGGTACTGGATGAACAGTTTATCCACCTTTATCTTCAAATTTAGGTCATCCTGGAATTTCAGTAGATTTAACTATTTTTTCTTTACATTTAAGAGGGATCTCCTCAATTTTAGGTTCAATTAATTTTATTACAACAATTTTAAATATACGTCCTAAAAATATAACTATAGATAAAATTTCTTTATTTGTTTGATCAATTTTTTTAACAACAATTTTATTACTATTATCTCTTCCTGTTTTAGCAGGAGGAATTACGATATTATTATTTGATCGTAATTTAAATACCTCATTTTTTGA
>Aramulifera18
-TTATATTTTATTTTTGGTATTTGATCAGGAATAATTGGTTCAGCTCTAAGAATAATTATTCGAATAGAATTAGGTACTCCATCTCAATTAATTGGAAATGATCAAATTTATAATTCAATTGTTACAGCCCATGCTTTTATTATAATTTTTTTTATAGTTATACCTATTATAGTAGGAGGGTTTGGTAATTATATAGTTCCATTAATATTATCTGCTCCTGATATAGCTTTCCCTCGATTAAATAATATAAGATATTGATTATTAATTCCGGCTTTGATTTTATTAACTTCAAGAATATTTATTGATCAAGGGGCTGGTACTGGATGAACAGTTTATCCACCTTTATCTTCAAATTTAGGTCATCCTGGAATTTCAGTAGATTTAACTATTTTTTCTTTACATTTAAGAGGGATCTCCTCAATTTTAGGTTCAATTAATTTTATTACAACAATTTTAAATATACGTCCTAAAAATATAACTATAGATAAAATTTCTTTATTTGTTTGATCAATTTTTTTAACAACAATTTTATTACTATTATCTCTTCCTGTTTTAGCAGGAGGAATTACGATATTATTATTTGATCGTAATTTAAATACCTCATTTTTTGA
>Aramulifera19
---ATATTTTATTTTTGGTATTTGATCAGGAATAATTGGTTCAGCTCTAAGAATAATTATTCGAATAGAATTAGGTACTCCATCTCAATTAATTGGAAATGATCAAATTTATAATTCAATTGTTACAGCCCATGCTTTTATTATAATTTTTTTTATAGTTATACCTATTATAGTAGGAGGGTTTGGTAATTATATAGTTCCATTAATATTATCTGCTCCTGATATAGCTTTCCCTCGATTAAATAATATAAGATATTGATTATTAATTCCGGCTTTGATTTTATTAACTTCAAGAATATTTATTGATCAAGGGGCTGGTACTGGATGAACAGTTTATCCACCTTTATCTTCAAATTTAGGTCATCCTGGAATTTCAGTAGATTTAACTATTTTTTCTTTACATTTAAGAGGGATCTCCTCAATTTTAGGTTCAATTAATTTTATTACAACAATTTTAAATATACGTCCTAAAAATATAACTATAGATAAAATTTCTTTATTTGTTTGATCAATTTTTTTAACAACAATTTTATTACTATTATCTCTTCCTGTTTTAGCAGGAGGAATTACGATATTATTATTTGATCGTAATTTAAATACCTCATTT-----
>Aramulifera20
-TTATATTTTATTTTTGGTATTTGATCAGGAATAATTGGTTCAGCTCTAAGAATAATTATTCGAATAGAATTAGGTACTCCATCTCAATTAATTGGAAATGATCAAATTTATAATTCAATTGTTACAGCCCATGCTTTTATTATAATTTTTTTTATAGTTATACCTATTATAGTAGGAGGGTTTGGTAATTATATAGTTCCATTAATATTATCTGCTCCTGATATAGCTTTCCCTCGATTAAATAATATAAGATATTGATTATTAATTCCGGCTTTGATTTTATTAACTTCAAGAATATTTATTGATCAAGGGGCTGGTACTGGATGAACAGTTTATCCACCTTTATCTTCAAATTTAGGTCATCCTGGAATTTCAGTAGATTTAACTATTTTTTCTTTACATTTAAGAGGGATCTCCTCAATTTTAGGTTCAATTAATTTTATTACAACAATTTTAAATATACGTCCTAAAAATATAACTATAGATAAAATTTCTTTATTTGTTTGATCAATTTTTTTAACAACAATTTTATTACTATTATCTCTTCCTGTTTTAGCAGGAGGAATTACGATATTATTATTTGATCGTAATTTAAATACCTCATTTTTTGA
>Aramulifera21
ATTATATTTTATTTTTGGTATTTGATCAGGAATAATTGGTTCAGCTCTAAGAATAATTATTCGAATAGAATTAGGTACTCCATCTCAATTAATTGGAAATGATCAAATTTATAATTCAATTGTTACAGCCCATGCTTTTATTATAATTTTTTTTATAGTTATACCTATTATAGTAGGAGGGTTTGGTAATTATATAGTTCCATTAATATTATCTGCTCCTGATATAGCTTTCCCTCGATTAAATAATATAAGATATTGATTATTAATTCCGGCTTTGATTTTATTAACTTCAAGAATATTTATTGATCAAGGGGCTGGTACTGGATGAACAGTTTATCCACCTTTATCTTCAAATTTAGGTCATCCTGGAATTTCAGTAGATTTAACTATTTTTTCTTTACATTTAAGAGGGATCTCCTCAATTTTAGGTTCAATTAATTTTATTACAACAATTTTAAATATACGTCCTAAAAATATAACTATAGATAAAATTTCTTTATTTGTTTGATCAATTTTTTTAACAACAATTTTATTACTATTATCTCTTCCTGTTTTAGCAGGAGGAATTACGATATTATTATTTGATCGTAATTTAAATACCTCATTT-----
>Abrevis22
ATTATATTTTATTTTTGGAATTTGATCAGGAATAATTGGATCTGCATTAAGAATAATTATTCGAATAGAATTAGGTACACCTTCTCAATTAATTGGAAATGACCAAATTTATAACTCAATTGTAACAGCTCATGCATTTATTATAATTTTTTTTATAGTTATACCAATTATAGTAGGAGGATTTGGAAATTATATAATTCCATTAATATTATCAGCTCCAGATATAGCTTTCCCCCGATTAAATAATATAAGATTTTGATTATTAGTCCCATCTTTAATTTTATTAATTTCAAGAATATTTATTGATCAAGGGGCAGGAACAGGATGAACTGTATATCCCCCATTATCATCTAATTTGGGACATTCAGGTATTTCTGTAGACTTAACAATTTTTTCTTTACATTTAAGGGGAATTTCTTCTATTTTAGGATCAATTAATTTTATTACAACTATTTTAAATATACGACCTATTATAATATCTATAGATAAAATTTCTTTATTTATTTGATCTATTTTTTTAACAACTATTTTATTATTGTTATCTTTACCAGTTTTAGCAGGTGGAATTACAATATTATTATTTGATCGAAATTTAAATACTTCATTTTTTGA
>Abrevis23
ATTATATTTTATTTTTGGAATTTGATCAGGAATAATTGGATCTGCATTAAGAATAATTATTCGAATAGAATTAGGTACACCTTCTCAATTAATTGGAAATGACCAAATTTATAACTCAATTGTAACAGCTCATGCATTTATTATAATTTTTTTTATAGTTATACCAATTATAGTAGGAGGATTTGGAAATTATATAATTCCATTAATACTATCAGCTCCAGATATAGCTTTCCCCCGATTAAATAATATAAGATTTTGATTATTAGTCCCATCTTTAATTTTATTAATTTCAAGAATATTTATTGATCAAGGGGCAGGAACAGGATGAACTGTATATCCCCCATTATCATCTAATTTGGGACATTCAGGTATTTCTGTAGACTTAACAATTTTTTCTTTACATTTAAGGGGAATTTCTTCTATTTTAGGATCAATTAATTTTATTACAACTATTTTAAATATACGACCTATTATAATATCTATAGATAAAATTTCTTTATTTATTTGATCTATTTTTTTAACAACTATTTTATTATTGTTATCTTTACCAGTTTTAGCTGGTGGAATTACAATATTATTATTTGATCGAAATTTAAATACTTCATTTTTTGA
>Abrevis24
ATTATATTTTATTTTTGGAATTTGATCAGGAATAATTGGATCTGCATTAAGAATAATTATTCGAATAGAATTAGGTACACCTTCTCAATTAATTGGAAATGACCAAATTTATAACTCAATTGTAACAGCTCATGCATTTATTATAATTTTTTTTATAGTTATACCAATTATAGTAGGAGGATTTGGAAATTATATAATTCCATTAATATTATCAGCTCCAGATATAGCTTTCCCCCGATTAAATAATATAAGATTTTGATTATTAGTCCCATCTTTAATTTTATTAATTTCAAGAATATTTATTGATCAAGGGGCAGGAACAGGATGAACTGTATATCCCCCATTATCATCTAATTTGGGACATTCAGGTATTTCTGTAGACTTAACAATTTTTTCTTTACATTTAAGGGGAATTTCTTCTATTTTAGGATCAATTAATTTTATTACAACTATTTTAAATATACGACCTATTATAATATCTATAGATAAAATTTCTTTATTTATTTGATCTATTTTTTTAACAACTATTTTATTATTGTTATCTTTACCAGTTTTAGCTGGTGGAATTACAATATTATTATTTGATCGAAATTTAAATACTTCATTTTTTGA
>Abrevis25
--------------------------------TAATTGGATCTGCATTAAGAATAATTATTCGAATAGAATTAGGTACACCTTCTCAATTAATTGGAAATGACCAAATTTATAACTCAATTGTAACAGCTCANGCATTTATTATAATTTTTTTTATAGTTATACCAATTATAGTAGGAGGATTTGGAAATTATATAATTCCATTAATATTATCAGCTCCAGATATAGCTTTCCCCCGATTAAATAATATAAGATTTTGATTATTAGTCCCATCTTTAATTTTATTAATTTCAAGAATATTTATTGATCAAGGGGCAGGAACAGGATGAACTGTATATCCCCCATTATCATCTAATTTGGGACATTCAGGTATTTCTGTAGACTTAACAATTTTTTCTTTACATTTAAGGGGAATTTCTTCTATTTTAGGATCAATTAATTTTATTACAACTATTTTAAATATACGACCTATTATAATATCTATAGATAAAATTTCTTTATTTATTTGATCTATTTTTTTAACAACTATTTTATTATTGTTATCTTTACCAGTTTTAGCTGGTGGAATTACAATATTATTATTTGATCGAAATTTAAATACTTCATTTTTTGA
>Abrevis26
ATTATATTTTATTTTTGGAATTTGATCAGGAATAATTGGATCTGCATTAAGAATAATTATTCGAATAGAATTAGGTACACCTTCTCAATTAATTGGAAATGACCAAATTTATAACTCAATTGTAACAGCTCATGCATTTATTATAATTTTTTTTATAGTTATACCAATTATAGTAGGAGGATTTGGAAATTATATAATTCCATTAATATTATCAGCTCCAGATATAGCTTTCCCCCGATTAAATAATATAAGATTTTGATTATTAGTCCCCTCTTTAATTTTATTAATTTCAAGAATATTTATTGATCAGGGGGCAGGAACAGGATGAACTGTATATCCCCCATTATCATCTAATTTGGGACATTCAGGTATTTCTGTAGACTTAACAATTTTTTCTTTACATTTAAGGGGAATTTCTTCTATTTTAGGATCAATTAATTTTATTACAACTATTTTAAATATACGACCTATTATAATATCTATAGATAAAATTTCTTTATTTATTTGATCTATTTTTTTAACAACTATTTTATTATTGTTATCTTTACCAGTTTTAGCTGGTGGAATTACAATATTATTATTTGATCGAAATTTAAATACTTCATTTTTTGA
>Abrevis27
ATTATATTTTATTTTTGGAATTTGATCAGGAATAATTGGATCTGCATTAAGAATAATTATTCGAATAGAATTAGGTACACCTTCTCAATTAATTGGAAATGACCAAATTTATAACTCAATTGTAACAGCTCATGCATTTATTATAATTTTTTTTATAGTTATACCAATTATAGTAGGAGGATTTGGAAATTATATAATTCCATTAATATTATCAGCTCCAGATATAGCTTTCCCCCGATTAAATAATATAAGATTTTGATTATTAGTCCCCTCTTTAATTTTATTAATTTCAAGAATATTTATTGATCAGGGGGCAGGAACAGGATGAACTGTATATCCCCCATTATCATCTAATTTGGGACATTCAGGTATTTCTGTAGACTTAACAATTTTTTCTTTACATTTAAGGGGAATTTCTTCTATTTTAGGATCAATTAATTTTATTACAACTATTTTAAATATACGACCTATTATAATATCTATAGATAAAATTTCTTTATTTATTTGATCTATTTTTTTAACAACTATTTTATTATTGTTATCTTTACCAGTTTTAGCTGGTGGAATTACAATATTATTATTTGATCGAAATTTAAATACTTCATTTTTTGA
>Abrevis28
ATTATATTTTATTTTTGGAATTTGATCAGGAATAATTGGATCTGCATTAAGAATAATTATTCGAATAGAATTAGGTACACCTTCTCAATTAATTGGAAATGACCAAATTTATAACTCAATTGTAACAGCTCATGCATTTATTATAATTTTTTTTATAGTTATACCAATTATAGTAGGAGGATTTGGAAATTATATAATTCCATTAATATTATCAGCTCCAGATATAGCTTTCCCCCGATTAAATAATATAAGATTTTGATTATTAGTCCCATCTTTAATTTTATTAATTTCAAGAATATTTATTGATCAAGGGGCAGGAACAGGATGAACTGTATATCCCCCATTATCATCTAATTTGGGACATTCAGGTATTTCTGTAGACTTAACAATTTTTTCTTTACATTTAAGGGGAATTTCTTCTATTTTAGGATCAATTAATTTTATTACAACTATTTTAAATATACGACCTATTATAATATCTATAGATAAAATTTCTTTATTTATTTGATCTATTTTTTTAACAACTATTTTATTATTGTTATCTTTACCAGTTTTAGCTGGTGGAATTACAATATTATTATTTGATCGAAATTTAAATACTTCATTTTTTGA
>Pvillosa29
TTTATATTTTATTTTTGGAATTTGATCAGGAATAATTGGCTCTGCATTAAGAATAATTATTCGTATAGAATTAGGGACTCCTTCACAACTTATTGGGAATGATCAAATTTATAATTCAATTGTAACAGCTCATGCTTTTATTATAATTTTTTTTATAGTGATACCTATTATAGTTGGAGGATTTGGTAATTATTTAGTCCCTTTAATATTATCAGCACCAGATATAGCGTTTCCTCGTCTTAATAATATAAGATACTGATTATTATTACCAGCATTAATTTTATTAGTTTCAAGAATATTTATTGATCAAGGGGCAGGAACAGGATGAACAGTTTACCCCCCTTTATCTTCTAATTTAAGACATTCAGGAATTTCAGTCGATTTAACAATTTTTGCTTTACATTTAAGGGGAGTTTCTTCAATTTTAGGGTCAATTAATTTTATTACTACAATTTTAAATATACGA------GTAATTTCAATAGATAAAATTTCTTTATTTATTTGGTCTATCTTCCTAACAACAATTTTATTATTATTATCTTTACCGGTTCTAGCGGGAGGAATTACAATATTGTTATTTGATCGTAATATAAATACTTCTTTTTTTGA
>Pvillosa30
--TATATTTTATTTTTGGAATTTGGTCAGGAATAATTGGCTCTGCATTAAGAATAATTATTCGTATAGAATTAGGGACTCCTTCACAATTTATTGGGAATGATCAAATTTATAATTCAATTGTGACAGCTCATGCTTTTATTATAATTTTTTTTATAGTGATACCTATTATAGTTGGAGGATTTGGTAATTATTTAGTCCCTTTAATATTATCAGCACCAGATATAGCGTTCCCTCGTCTTAATAATATAAGATACTGATTATTATTACCAGCATTAATTTTATTAGTTTCAAGAATATTTATTGATCAAGGGGCAGGAACAGGATGAACAGTTTATCCACCTTTATCTTCTAATTTAAGACATTCAGGAATTTCAGTTGATTTAACAATTTTTGCTTTACATTTAAGGGGGGTTTCTTCAATTTTAGGGTCAATTAATTTTATTACTACAATTTTAAATATACGA------ATTATTTCAATAGATAAAATTTCTTTATTTATTTGGTCTATTTTCCTAACAACAATTTTATTATTATTATCTTTACCGGTTCTAGCTGGAGGAATTACAATATTATTATTTGATCGTAATATAAATA-------------
>Pvillosa31
TTTATATTTTATTTTTGGAATTTGGTCAGGAATAATTGGCTCTGCATTAAGAATAATTATTCGTATAGAATTAGGGACTCCTTCACAATTTATTGGGAATGATCAAATTTATAATTCAATTGTGACAGCTCATGCTTTTATTATAATTTTTTTTATAGTGATACCTATTATAGTTGGAGGATTTGGTAATTATTTAGTCCCTTTAATATTATCAGCACCAGATATAGCGTTCCCTCGTCTTAATAATATAAGATACTGATTATTATTACCAGCATTAATTTTATTAGTTTCAAGAATATTTATTGATCAAGGGGCAGGAACAGGATGAACAGTTTATCCACCTTTATCTTCTAATTTAAGACATTCAGGAATTTCAGTTGATTTAACAATTTTTGCTTTACATTTAAGGGGGGTTTCTTCAATTTTAGGGTCAATTAATTTTATTACTACAATTTTAAATATACGA------ATTATTTCAATAGATAAAATTTCTTTATTTATTTGGTCTATTTTCCTAACAACAATTTTATTATTATTATCTTTACCGGTTCTAGCTGGAGGAATTACAATATTATTATTTGATCGTAATATAAATACTTCTTTTTTTGA
>Pvillosa32
TTTATATTTTATTTTTGGAATTTGGTCAGGAATAATTGGCTCTGCATTAAGAATAATTATTCGTATAGAATTAGGGACTCCTTCACAATTTATTGGGAATGATCAAATTTATAATTCAATTGTGACAGCTCATGCTTTTATTATAATTTTTTTTATAGTGATACCTATTATAGTTGGAGGATTTGGTAATTATTTAGTCCCTTTAATATTATCAGCACCAGATATAGCGTTCCCTCGTCTTAATAATATAAGATACTGATTATTATTACCAGCATTAATTTTATTAGTTTCAAGAATATTTATTGATCAAGGGGCAGGAACAGGATGAACAGTTTATCCACCTTTATCTTCTAATTTAAGACATTCAGGAATTTCAGTTGATTTAACAATTTTTGCTTTACATTTAAGGGGGGTTTCTTCAATTTTAGGGTCAATTAATTTTATTACTACAATTTTAAATATACGA------ATTATTTCAATAGATAAAATTTCTTTATTTATTTGGTCTATTTTCCTAACAACAATTTTATTATTATTATCTTTACCGGTTCTAGCTGGAGGAATTACAATATTATTATTTGATCGTAATATAAATACTTCTTTTTTTGA
>Pvillosa33
TTTATATTTTATTTTTGGAATNTGATCAGGAATAATTGGNTCTGCATTAAGAATAATTATTCGTATAGAATTAGGGACTCCTTCACAACTTATTGGGAATGATCAAATTTATAATTCAATTGTAACAGCTCATGCTTTTATTATAATTTTTTTTATAGTGATACCTATTATAGTTGGAGGATTTGGTAATTATTTAGTCCCTTTAATATTATCAGCACCAGATATAGCGTTTCCTCGTCTTAATAATATAAGATACTGATTATTATTACCAGCATTAATTTTATTAGTTTCAAGAATATTTATTGATCAAGGGGCAGGAACAGGATGAACAGTTTACCCCCCTTTATCTTCTAATTTAAGACATTCAGGAATTTCAGTCGATTTAACAATTTTTGCTTTACATTTAAGGGGAGTTTCTTCAATTTTAGGGTCAATTAATTTTATTACTACAATTTTAAATATACGA------GTAATTTCAATAGATAAAATTTCTTTATTTATTTGGTCTATCTTCCTAACAACAATTTTATTATTATTATCTTTACCGGTTCTAGCGGGAGGAATTACAATATTGTTATTTGATCGTAATATAAATACTTCTTTTTTTGA
>Pvillosa34
TTTATATTTTATTTTTGGAATTTGGTCAGGAATAATTGGCTCTGCATTAAGAATAATTATTCGTATAGAATTAGGGACTCCTTCACAATTTATTGGGAATGATCAAATTTATAATTCAATTGTGACAGCTCATGCTTTTATTATAATTTTTTTAATAGTGATACCTATTATAGTTGGAGGATTTGGTAATTATTTAGTCCCTTTAATATTATCAGCACCAGATATAGCGTTCCCTCGTCTTAATAATATAAGATACTGATTATTATTACCAGCATTAATTTTATTAGTTTCAAGAATATTTATTGATCAAGGGGCAGGAACAGGATGAACAGTTTATCCACCTTTATCTTCTAATTTAAGACATTCAGGAATTTCAGTTGATTTAACAATTTTTGCTTTACATTTAAGGGGGGTTTCTTCAATTTTAGGGTCAATTAATTTTATTACTACAATTTTAAATATACGA------ATTATTTCAATAGATAAAATTTCTTTATTTATTTGGTCTATTTTCCTAACAACAATTTTATTATTATTATCTTTACCGGTTCTAGCTGGAGGAATTACAATATTATTATTTGATCGTAATATAAATACTTCTTTTTTTGA
>Pvillosa35
TTTATATTTTATTTTTGGAATTTGATCAGGAATAATTGGCTCTGCATTAAGAATAATTATTCGTATAGAATTAGGGACTCCTTCACAACTTATTGGGAATGATCAAATTTATAATTCAATTGTAACAGCTCATGCTTTTATTATAATTTTTTTTATAGTGATACCTATTATAGTTGGAGGATTTGGTAATTATTTAGTCCCTTTAATATTATCAGCACCAGATATAGCGTTTCCTCGTCTTAATAATATAAGATACTGATTATTATTACCAGCATTAATTTTATTAGTTTCAAGAATATTTATTGATCAAGGGGCAGGAACAGGATGAACAGTTTACCCCCCTTTATCTTCTAATTTAAGACATTCAGGAATTTCAGTCGATTTAACAATTTTTGCTTTACATTTAAGGGGAGTTTCTTCAATTTTAGGGTCAATTAATTTTATTACTACAATTTTAAATATACGA------GTAATTTCAATAGATAAAATTTCTTTATTTATTTGGTCTATCTTCCTAACAACAATTTTATTATTATTATCTTTACCGGTTCTAGCGGGAGGAATTACAATATTGTTATTTGATCGTAATATAAATACTTC---------
