# Supplementary material for: Molecular Data Confirm Interspecific Limits of Four Alloxysta and One Phaenoglyphis Species of Parasitic Wasps within the Subfamily Charipinae (Cynipoidea: Figitidae)
Source: Insects. 2024 May 14;15(5):354. doi: 10.3390/insects15050354 (PMC11121985; doi:10.3390/insects15050354)
Supplement: Supplementary file 1 [file insects-15-00354-s001.zip › insects-2974575-supplementary/Data-for-Mar/GenBank-submission/AlloxystaITS.fasta]

>Acastanea1
GTTTGAAACAAGNTGAT--ATAACNTTCCTTGACN------AC--AGCCGTNC--GTNTGTTGTTTTTATTTTTTTNAAAAAAATA-TACAACAGATGTTGAACGCNATCACGTGCAC-ATTTCTAGTGTAA-TAGT-CGATTGTAAGTTGGTTGTGTCGAGTCCCGGAGCT--TAT---TTATTTTGCACGGACCGACAAT--GATCNATTTTATGATTGCTTANA-AATTNTTACAC-----------ATGTTGAAAGATTTTTGA-AAT-TGTGC
>Acastanea4
GCGAAATANTGAACGT-TCGTCAT-ATACCTTAC-----------------G------GTGTGTGGCGTCGTTTGAAACAAGTTGAT--ATAACGTTCCTTGACA------AC--AGCCGTCC--GTCTGTTGTTTTTATTTTTTTAAAAAAAATA-TACAACANATGTTGAACGCAATCACGTGCAC-ATTTCTNGTGTAA-TAGT-CGATTGTAAGTTGGTTGTGTCGAGTCCCGGAGCTN--AT---TTATTTTGCACGGACCGACAAT--GATCAATTTTATGATTGCTTAAA-AATTATTACAC-----------ATGTTGAAAGATTTTTGA-AAT-TGTGCA------CAAATGTGATTT--TTTTA
>Acastanea5
GATACGAGCGAAATAATGAACGT-TCGTCAT-ATACCTTAC-----------------G------GTGTGTGGCGTCGTTTGAAACAAGTTGAT--ATAACGTTCCTTGACA------AC--AGCCGTCC--GTCTGTTGTTTTTATTTTTTTTAAAAAAATA-TACAACAGATGTTGAACGCAATCACGTGCAC-ATTTCTAGTGTAA-TAGT-CGATTGTAAGTTGGTTGTGTCGAGTCCCGGAGCT--TAT---TTATTTTGCACGGACCGACAAT--GATCAATTTTATGATTGCTTAAA-AATTATTACAC-----------ATGTTGAAAGATTTTTGA-AAT-TGTGCA------CAAATGTGATTT--TTTTAACTTT--------GAGGACGGTGCTTTGTATGTC
>Acastanea6
GATACGAGCGAAATAATGGACGT-TCGTCAT-ACACCATCC-----------------G------GTGTGTGGCGTCGTTTGAAACAAGTTGAT--AAAACGTTCCTTGACA------AC--AGCCGTCC--GTCTGTTGTTTTTATTTTTTTAAAAAAAATTTG-CAACAGATGTTGAACGCAATCACGTGCAC-ATTTCTAGTGTAA-TAGT-CGATTGTAAGTTGGTTGTGTCGAGTCCCGGAGCT--TAT---TTATTTTGCACGGACCGACAAT--GATCAATTTTATGATTGCTTAAA-AATTATTACAC-----------ATGTTGAAAGATTTTTGA-AAT-TGTGCA------CAAATGTGATTTTTTTTTACTTT---------GAGGACGGNGCTTTGTATGTC
>Acastanea7
TTTTTTTTAAAAAATATA-----CAACAGATGTTGAACGCAATCACGTGCAC-ATTTCTAGTGTNA-TAGT-CGATTGTAAGTNGGTTGTGTCGAGTCCCGGAGCT--TAT---TTATTTTGCACGGACCGACAAT--GATCAATTTTATGATTGCTTAAA-AATTATTA
>Avictrix8
GATACGAGCGAAA-AATGAACGT-TCGTCACAATATTTTGTTTTTCATTCATNTGAAATAATCAAAGTTGTGGCGTCGTTTGAAATAAGTTGAGAAAAAACGTTCCTTGACACACAAAACATAGCCGTCCAGGTCTGTC-----TAGT--------------------ACAGATTTTGAACGCAATCACGTGCACAAATTCATGTGT------TTTGATAGTGAATNGGTTGTGTCGAGTCCCGGAGTTAAAATATTTTATTTTGCACGGATCGAT-ATCAAATCATTTTCATGTTTCATTACATAT
>Avictrix11
GATACGAGCGAAA-AATGAACGT-TCGTCACAATATTTTGTTTTTCATTCATTTGAAATAATCAAAGTTGTGGCGTCGTTTGAAATAAGTTGAGAAAAAACGTTCCTTGACACACAAAACATAGCCGTCCAGGTCTGTC-----TAGT--------------------ACAGATTTTGAACGCAATCACGTGCACAAATTCATGTGT------TTTGATAGTGAATNGGTTGTGTCGAGTCCCGGAGTTAAAATATTTTATTTTGCACGGATCGAT-ATCAAATCATTTTCATGTTTCATT
>Avictrix12
GATACGAGCGAAA-AATGAACGT-TCGTCACAATATTTTGTTTTTCATTCATTTGAAATAATCAAAGTTGTGGCGTCGTTTGAAATAAGTTGAGAAAAAACGTTCCTTGACACACAAAACATAGCCGTCCAGGTCTGTC-----TAGT--------------------ACAGATTTTGAACGCAATCACGTGCACAAATTCATGTGT------TTTGATAGTGAATNGGTTGTGTCGAGTCCCGGAGTTAAAATATTTTATTTTGCACGGATCGAT-ATCAAATCATTTTCATGTTTCATT
>Avictrix13
GATACGAGCGAAA-AATGAACGT-TCGTCACAATATTTTGTTTNTCATTCATNTGAAATAATCAAAGNTGTGGCGTCGTNTGAAATAAGTTGAGAAAAAACGTTCCNNGACACACAAAANATAGCCGTCCAGGTCTGTC-----TAGT--------------------ACAGATTTNGAACGCAATCACGTGCACAAATTCATGTGT------TTTGATAGTGAATNGGTTGTGTCGAGTCCCGGAGTTAAAATATTTTATTTTGCACGGATCGAT-ATCAAATCATTTTCATGTTTC
>Avictrix14
GATACGAGCGAAA-AATGAACGT-TCGTCACAATATTTTGTTTTTCATTCATTTGAAATAATCAAAGTTGTGGCGTCGTTTGAAATAAGTTGAGAAAAAACGTTCCTTGACACACAAAACATAGCCGTCCAGGTCTGTC-----TAGT--------------A------CAGATTTTGAACGCAATCACGTGCACAAATTCATGTGT------TTTGATAGTGAATTGGTTGTGTCGAGTCCCGGAGTTAAAATATTTTATTTTGCACGGATCGAT-ATCAAATCATTTTCATGTTTCATTACATATTGTGTACAAAT------GTGATTTTAAAAATTTTTGGACGGTTTGTGTTTAATTTCAAGTGTAACTTAATATTTTTTTCTTGACG
>Aramulifera15
GATACGAGCGAAATAATGAATGT-TCGTCAC-AGACTATTC-----------------A------GTGTGTGGCGTCATTTGAAATAAGTTGAT--AAAACGTTCCTTGACAC-----AC-TACCCGTCA--GTCTGTTG----TATTTTATATAAAG-----------CAGATGTTGAACGCAATCACGTGCAT-ATTTCAAGTGTAA-TAGT-CGATTGTAGGTTGGTTGTGTCGAGTCCCGGAGC--ATAT---TAATTTTGCACGGACCGACAAT--AATCAATTTTATGATTGCTTAAA-AATTATTACAC-----------ATGTTGAAAGAT---TGA-AAT-TGTGCA------CAAATGTGATT---TTTTACCTTTTTTATAAGGATGACGGTGTTTTGTGTGTC
>Aramulifera16
GATACGAGCGAAATAATGAATGT-TCGTCAC-AGACTATTC-----------------A------GTGTGTGGCGTCATTTGAAATAAGTTGAT--AAAACGTTCCTTGACAC-----AC-TACCCGTCA--GTCTGTTG----TATTTTATATAAAG-----------CAGATGTTGAACGCAATCACGTGCAT-ATTTCAAGTGTAA-TAGT-CGATTGTAGGTTGGTTGTGTCGAGTCCCGGAGC--ATAT---TAATTTTGCACGGACCGACAAT--AATCAATTTTATGATTGCTTAAA-AATTATTACAC-----------ATGTTGAAAGAT---TGA-AAT-TGTGCA------CAAATGTGATT---TTTTACCTTTTTTATAAGGATGACGGTGTTTTGTGTGTC
>Aramulifera17
GATACGAGCGAAATAATGAATGT-TCGTCAC-AGACTATTC-----------------A------GTGTGTGGCGTCATTTGAAATAAGTTGAT--AAAACGTTCCTTGACAC-----AC-TACCCGTCA--GTCTGTT----TTATTTTATATAAAG-----------CAGATGTTGAACGCAATCACGTGCAT-ATTTCAAGTGTAA-TAGT-CGATTGTAGGTTGGTTGTGTCGAGTCCCGGAGC--ATAT---TAATTTTGCACGGACCGACAAT--AATCAATTTTATGATTGCTTAAA-AATTATTACAC-----------ATGTTGAAAGAT---TGA-AAT-TGTGCA------CAAATGTGATT---TTTTACCTTTTTTATAAGGATGACGGTGTTTTGTGTGTC
>Aramulifera18
GATACGAGCGAAATAATGAATGT-TCGTCAC-AGACTATTC-----------------A------GTGTGTGGCGTCATTTGAAATAAGTTGAT--AAAACGTTCCTTGACAC-----AC-TACCCGTCA--GTCTGTTN----TATTTTATATAAAG-----------CAGATGTTGAACGCAATCACGTGCAT-ATTTCAAGTGTAA-TAGT-CGATTGTAGGTTGGTTGTGTCGAGTCCCGGAGC--ATAT---TAATTTTGCACGGACCGACAAT--AATCAATTTTATGATTGCTTAAA-AATTATTACAC-----------ATGTTGAAAGAT---TGA-AAT-TGTGCA------CAAATGTGATT---TTTTACNTTTTTTATAAGGATGACGGTGTTTTGTGTGTC
>Aramulifera19
GATACGAGCGAAATAATGAATGT-TCGTCAC-AGACTATTC-----------------A------GTGTGTGGCGTCATTTGAAATAAGTTGAT--AAAACGTTCCTTGACAC-----AC-TACCCGTCA--GTCTGTTG----TATTTTATATAAAG-----------CAGATGTTGAACGCAATCACGTGCAT-ATTTCAAGTGTAA-TAGT-CGATTGTAGGTTGGTTGTGTCGAGTCCCGGAGC--ATAT---TAATTTTGCACGGACCGACAAT--AATCAATTTTATGATTGCTTAAA-AATTATTACAC-----------ATGTTGAAAGAT---TGA-AAT-TGTGCA------CAAATGTGATT---TTTTACNTTTTTTATAANGATGACGGTGTTTTGTGTGTC
>Aramulifera20
GATACGAGCGAAATAATGAATGT-TCGTCAC-AGACTATTC-----------------A------GTGTGTGGCGTCATTTGAAATAAGTTGAT--AAAACGTTCCTTGACAC-----AC-TACCCGTCA--GTCTGTTN----TATTTTATATAAAG-----------CAGATGTTGAACGCAATCACGTGCAT-ATTTCAAGTGTAA-TAGT-CGATTGTAGGTTGGTTGTGTCGAGTCCCGGAGC--ATAT---TAATTTTGCACGGACCGACAAT--AATCAATTTTATGATTGCTTAAA-AATTATTACAC-----------ATGTTGAAAGAT---TGA-AAT-TGTGCA------CAAATGTGATT---TTTTACCTTTTTTATAAGGATGACGGTGTTTTGTGTGTC
>Aramulifera21
GATACGAGCGAAATAATGAATGT-TCGTCAC-AGACTATTC-----------------A------GTGTGTGGCGTCATTTGAAATAAGTTGAT--AAAACGTTCCTTGACAC-----AC-TACCCGTCA--GTCTGTTG----TATTTTATATAAAG-----------CAGATGTTGAACGCAATCACGTGCAT-ATTTCAAGTGTAA-TAGT-CGATTGTAGGTTGGTTGTGTCGAGTCCCGGAGC--ATAT---TAATTTTGCACGGACCGACAAT--AATCAATTTTATGATTGCTTAAA-AATTATTACAC-----------ATGTTGAAAGAT---TGA-AAT-TGTGCA------CAAATGTGATT---TTTTACCTTTTTTATAAGGATGACGGTGTTTTGTGTGTC
>Abrevis22
GATACGAGCGAAATAATGAATGT-TCGTCACATCACGCTACTTTT------ACGAGTAGTTTGTGGTTTGTGGCGTCATTTGAAACAAGTTGAT--GAAACGTTCCTTGACA------AC--AGCCGTCC--GTCTGTTG-TCTTATTTTTTACAAAAATATACGACAACAGATGTTGAACGCAATCACGTGCAC-ATTTCAAGTGTAATTTGT-CGATTGTAAGTTGGTTGTGTCGAGTCCCGGAGTTAAAAT---TTATTTTACACGGACCGACAAT--GATCAGCTTTATGATTGCTT----------TACACAC---------ATGTTGAACGAT---TGA-AAT-TGTGCA------CAAATGTGATT---TTTT-----------------------GTTTTTTTTTTC
>Abrevis23
GAGTAGTTTGTGGTTTGTGGCGTCATTTGAAACAAGTTGA--TGAAACGTTCCTTGACA------AC--AGCCGTCC--GTCTGTTG-TCTTATTTTTTACAAAAATATACGACAACAGATGTTGAACGCAATCACGTGCAC-ATTTCAAGTGTAATTTGT-CGATTGTAAGTTGGTTGTGTCGAGTCCCGGAGTTAAAAT---TTATTTTACACGGACCGACAAT--GATCAGCTTTATGATTGCTT----------TACACAC---------ATGTTGAACGAT---TGA-AATT-GTGCAC------AAATGTGATTT--TTT---------------G---------TTTTTTTTTNC
>Abrevis24
GGCGTCATTTGAAACAAGTTGAT--GAAACGTTCCTTGACA------AC--AGCCGTCC--GTCTGTTG-TCTTATTTTTTACAAAAATATACGACAACAGATGTTGAACGCAATCACGTGCAC-ATTTCAAGTGTAATTTGT-CGATTGTAAGTTGGTTGTGTCGAGTCCCGGAGTTAAAAT---TTATTTTACACGGACCGACAAT--GATCAGCTTTATGATTGCTT----------TACACAC---------ATGTTGAACGAT---TGA-NAT-TGTGCA------CAAATGTGATT---TTTTGT----------------------TTTTTTTTTTC
>Abrevis27
GAAACAAGTNGAT--GAAACGTTCCTNGACA------AC--AGCCGTCC--GTCTGTTG-TCTTATTTTTTACAAAAATATACGACAACAGATGTTGAACGCAATCACGTGCAC-ATTTCAAGTGTAATTTGT-CGATTGTAAGTTGGTTGTGTCGAGTCCCGGAGTTAAAAT---TTATTTTACACGGACCGACAAT--GATCAGCTTTATGATTGCTT----------TACACAC---------ATGTTGAACGAT---TGA-AAT-TGTGCA------CAAATGTGATTT--TTTTGTTTTTTTTTTTC
>Abrevis28
CGAGTAGTTTGTGGTTTGTGGCGTCATTTGAAACAAGTTGAT--GAAACGTTCCTTGACA------AC--AGCCGTCC--GTCTGTTG-TCTTATTTTTTACAAAAATATACGACAACAGATGTTGAACGCAATCACGTGCAC-ATTTCAAGTGTAATTTGT-CGATTGTAAGTTGGTTGTGTCGAGTCCCGGAGTTAAAAT---TTATTTTACACGGACCGACAAT--GATCAGCTTTATGATTGCTT----------TACACAC---------ATGTTGAACGAT---TGA-AAT-TGTGCA------CAAATGTGATT---TTTTGT----------------------TTTTTTTTTTC
>Pvillosa29
GATACGAGCGAAATAATGAACGT-TCGTC---GTACTT--G-----------------C---------TACGGCGTCGTTTGAAACAAGTTGAT---AAACGTACCTTGACATNTAATACACA-CCATCC--GTCT-TTCTTCTCAGTGAGGAGA--------------GAGATGTTGAACGAAATCGCGTGTACNA-TTCTTGTATTGCATTTACGTTCGTGGATCGGTT--GTCGAGTCCTGGAGC----AT-TTTGAAA--GCACGGACCGATAATATAATCGATTTCACG-TTCGTAATGTAAGTTGTACACAAAAGCCGATTATCTTGAAA-ATATTTGAGGANGNTTTAA-------AAGTGTTATT-AATATGGTTCATTGTATATTGAA
>Pvillosa30
GATACGAGCGAAATAATGAACGT-TCGTC---GTACTT--G-----------------C---------TACGGCGTCGTTTGAAACAAGTTGAT---AAACGTACCTTGACATTTAATACACA-CCATCC--GTCT-TTCTTCTCAGTGAGGAGA--------------GAGATGTTGAACGAAATCGCGTGTAC-AATTCTTGTATTGCATTTACGTTCGTGGATCGGTT--GTCGAGTCCTGGAGC----AT-TTTGAAA--GCACGGACCGATAATATAATCGATTTCACG-TTCGTAATGTAAGTTGTACACAAAAGCCGATTATCTTGAAA-ATATTTGAGGAT-GGTTTA------AAAGTGTTATT-AATATGGTTCATNGTATATTGAAATATACTTTTATATCGAC
>Pvillosa31
GATACGAGCGAAATAATGAACGT-TCGTC---GTACTT--G-----------------C---------TACGGCGTCGTTTGAAACAAGTTGAT---AAACGTACCTTGACATTTAATACACA-CCATCC--GTCT-TTCTTCTCAGTGAGGAGA--------------GAGATGTTGAACGAAATCGCGTGTAC-AATTCTTGTATTGCATTTACGTTCGTGGATCGGTT--GTCGAGTCCTGGAGC----AT-TTTGAAA--GCACGGACCGATAATATAATCGATTTCACG-TTCGTAATGTAAGTTGTACACAAAAGCCGATTATCTTGAAA-ATATTTGAGGAT-GGTTTA------AAAGTGTTATT-AATATGGTTCATNGTATATTGAAATATANTTTTATATCGAC
>Pvillosa32
GATACGAGCGAAATAATGAACGT-TCGTC---GTACTT--G-----------------C---------TACGGCGTCGTTTGAAACAAGTTGAT---AAACGTACCTTGACATTTAATACACA-CCATCC--GTCT-TTCTTCTCAGTGAGGAGA--------------GAGATGTTGAACGAAATCGCGTGTAC-AATTCTTGTATTGCATTTACGTTCGTGGATCGGTT--GTCGAGTCCTGGAGC----AT-TTTGAAA--GCACGGACCGATAATATAATCGATTTCACG-TTCGTAATGTAAGTTGTACACAAAAGCCGATTATCTTGAAA-ATATTTGAGGAT-GGTTTA------AAAGTGTTATT-AATATGGTTCATCGTATATNGAAATATACNTTTATATCGAC
>Pvillosa33
GATACGAGCGAAATAATGAACGT-TCGTC---GTACTT--G-----------------C---------TACGGCGTCGTTTGAAACAAGTTGAT---AAACGTACCTTGACATTTAATACACA-CCATCC--GTCT-TTCTTCTCAGTGAGGAGA--------------GAGATGTTGAACGAAATCGCGTGTAC-AATTCTTGTATTGCATTTACGTTCGTGGATCGGTT--GTCGAGTCCTGGAGC----AT-TTTGAAA--GCACGGACCGATAATATAATCGATTTCACG-TTCGTAATGTAAGTTGTACACAAAAGCCGATTATCTTGAAA-ATATTTGAGGAT-GGTTTA------AAAGTGTTATT-AATATGGTTCATTGTATATTGAAATATATTTTTATATCGAC
>Pvillosa35
GATACGAGCGAAATAATGAACGT-TCGTC---GTACTT--G-----------------C---------TACGGCGTCGTTTGAAACAAGTTGAT---AAACGTACCTTGACATTTAATACACA-CCATCC--GTCT-TTCTTCTCAGTGAGGAGA--------------GAGATGTTGAACGAAATCGCGTGTAC-AATTCTTGTATTGCATTTACGTTCGTGGATCGGTT--GTCGAGTCCTGGAGC----AT-TTTGAAA--GCACGGACCGATAATATAATCGATTTCACG-TTCGTAATGTAAGTTGTACACAAAAGCCGATTATNTTGAAA-ATATTTGAGGAT-GGTTTA------AAAGTGTTATT-AATATGGTTCATTGTATATTGAAATATATTTTTATATCGAC
