# Supplementary material for: Molecular Data Confirm Interspecific Limits of Four Alloxysta and One Phaenoglyphis Species of Parasitic Wasps within the Subfamily Charipinae (Cynipoidea: Figitidae)
Source: Insects. 2024 May 14;15(5):354. doi: 10.3390/insects15050354 (PMC11121985; doi:10.3390/insects15050354)
Supplement: Supplementary file 1 [file insects-15-00354-s001.zip › insects-2974575-supplementary/Data-for-Mar/GenBank-submission/Modifiers-16S.txt]

Sequence_ID	Organism	Country
Acastanea2	Alloxysta castanea	Belgium
Acastanea3	Alloxysta castanea	Belgium
Acastanea4	Alloxysta castanea	Belgium
Acastanea7	Alloxysta castanea	Belgium
Avictrix8	Alloxysta victrix	Belgium
Avictrix9	Alloxysta victrix	Belgium
Avictrix10	Alloxysta victrix	Belgium
Avictrix11	Alloxysta victrix	Belgium
Avictrix12	Alloxysta victrix	Belgium
Avictrix13	Alloxysta victrix	Belgium
Avictrix14	Alloxysta victrix	Belgium
Abrevis22	Alloxysta brevis	Belgium
Abrevis23	Alloxysta brevis	Belgium
Abrevis24	Alloxysta brevis	Belgium
Abrevis25	Alloxysta brevis	Belgium
Abrevis26	Alloxysta brevis	Belgium
Abrevis28	Alloxysta brevis	Belgium
Pvillosa29	Phaenoglyphis villosa	Belgium
Pvillosa30	Phaenoglyphis villosa	Belgium
Pvillosa31	Phaenoglyphis villosa	Belgium
Pvillosa32	Phaenoglyphis villosa	Belgium
Pvillosa33	Phaenoglyphis villosa	Belgium
Pvillosa34	Phaenoglyphis villosa	Belgium
Pvillosa35	Phaenoglyphis villosa	Belgium
