# Supplementary material for: Molecular Data Confirm Interspecific Limits of Four Alloxysta and One Phaenoglyphis Species of Parasitic Wasps within the Subfamily Charipinae (Cynipoidea: Figitidae)
Source: Insects. 2024 May 14;15(5):354. doi: 10.3390/insects15050354 (PMC11121985; doi:10.3390/insects15050354)
Supplement: Supplementary file 1 [file insects-15-00354-s001.zip › insects-2974575-supplementary/Data-for-Mar/GenBank-submission/organisms-16S.txt]

Sequence_ID	Organism
Acastanea2	Alloxysta castanea
Acastanea3	Alloxysta castanea
Acastanea4	Alloxysta castanea
Acastanea7	Alloxysta castanea
Avictrix8	Alloxysta victrix
Avictrix9	Alloxysta victrix
Avictrix10	Alloxysta victrix
Avictrix11	Alloxysta victrix
Avictrix12	Alloxysta victrix
Avictrix13	Alloxysta victrix
Avictrix14	Alloxysta victrix
Abrevis22	Alloxysta brevis
Abrevis23	Alloxysta brevis
Abrevis24	Alloxysta brevis
Abrevis25	Alloxysta brevis
Abrevis26	Alloxysta brevis
Abrevis28	Alloxysta brevis
Pvillosa29	Phaenoglyphis villosa
Pvillosa30	Phaenoglyphis villosa
Pvillosa31	Phaenoglyphis villosa
Pvillosa32	Phaenoglyphis villosa
Pvillosa33	Phaenoglyphis villosa
Pvillosa34	Phaenoglyphis villosa
Pvillosa35	Phaenoglyphis villosa
