# Supplementary material for: Molecular Data Confirm Interspecific Limits of Four Alloxysta and One Phaenoglyphis Species of Parasitic Wasps within the Subfamily Charipinae (Cynipoidea: Figitidae)
Source: Insects. 2024 May 14;15(5):354. doi: 10.3390/insects15050354 (PMC11121985; doi:10.3390/insects15050354)
Supplement: Supplementary file 1 [file insects-15-00354-s001.zip › insects-2974575-supplementary/Data-for-Mar/SupplementalFileS1.fasta]

>Barbotinia
ATTATATTTTATATTTGGAATCTGATCAGGAATAATTGGGTCAGCTTTAAGAATATTAATTCGAATGGAATTAGGTACTCCAGGTCAATTAATTGGTAATGATCAAATTTACAATTCAATTGTTACTATTCATGCATTTATTATAATTTTTTTTATAGTTATACCTCTTATATTAGGAGGGTTTGGTAATTATTTAATTCCATTAATATTATCAGCTCCTGATATAGCTTTCCCTCGATTAAATAATATAAGATATTGATTATTAATCCCACCATTATTATTATTATTATCAAGAATATTAGTA--GATCAAGGGGCAGGGACAGGATGAACGGTTTATCCTCCTTTATCTTCAAATATTGGGCATCCAGGAATTTCAGTAGATTTAACAATTTACTCTTTACATTTAACAGGAATTTCATCGATTTTAGGATCAATTAATTTTATTACAACAATTTTAAATATACGACC-AGAAATATTAACTATAGATAAGATTTCTTTATTTATTTGATCAATTTTTTTAACAACTATTTTACTATTACTTTCTTTACCTGTTTTAGCTGGAGGAATTACAATATTATTATTTGATCGTAATATAAATACTTCATTTTTTGA------------------------------------------------------------------------------------------------------------------------------------------------------------------------------------------------------------------------------------------------------------------------------------------------------------------------------------------------------------------------------------------------------------------------------------------------------------------------------------------------------------------------------------------------------------------------------------------------------------------------------------------------------------------------------------------------------------------------------------------------------------------------------------------
>Acastanea1
GTTATATTTTATTTTTGGAATTTGGTCTGGGATAATTGGGTCAGCTTTAAGTATAATTATTCGAATAGAATTGGGGACCCCATCTCAATTAATTGGGAATGATCAAATTTATAATTCAATTGTTACGGCTCATGCTTTTATTATAATTTTTTTTATAGTGATACCTATTATAGTAGGGGGATTCGGTAATTATATAATTCCATTAATATTATCGGCACCTGATATGGCTTTTCCCCGATTAAATAATATAAGTTATTGATTATTAATTCCTTCTTTAATTTTATTAACATCAAGAATATT--TATTGATCAAGGGGCAGGGACGGGGTGAACAGTATACCCCCCGTTATCTTCTAATTTAGGTCATTCTGGCATTTCAGTAGATTTAACTATTTTTTCATTACATTTAAGAGGTATTTCTTCTATTTTAGGATCTATTAATTTTATTACTACTATTTTAAATATACGACCTATTTCTA-TATCTATAGATAAAATTTCTTTATTTACTTGATCAATTTTTTTAACAACTATTTTATTACTTTTATCATTACCCGTCTTAGCTGGTGGAATCACTATATTATTATTTGATCGAAATTTAAATACTTCATTTTTTGA---------------------------------------------------------------------------------------------------------------------------------------------------------------------------------------------------------------------------------------------------------------------------------------------------------------------------------------------------------------------------------------------------------------------------------------------GTTTGAAACAAGNTGAT--ATAACNTTCCTTGACN------AC--AGCCGTNC--GTNTGTTGTTTTTATTTTTTTNAAAAAAATA-TACAACAGATGTTGAACGCNATCACGTGCAC-ATTTCTAGTGTAA-TAGT-CGATTGTAAGTTGGTTGTGTCGAGTCCCGGAGCT--TAT---TTATTTTGCACGGACCGACAAT--GATCNATTTTATGATTGCTTANA-AATTNTTACAC-----------ATGTTGAAAGATTTTTGA-AAT-TGTGC-------------------------------------------------------
>Acastanea2
----------------------------GGGATAATTGGGTCAGCTTTAAGTATAATTATTCGAATAGAATTGGGAACCCCATCTCAATTAATTGGGAATGATCAAATTTATAATTCAATTGTTACGGCTCATGCTTTTATTATAATTTTTTTTATAGTGATACCTATTATAGTAGGGGGATTCGGTAATTATATAATTCCATTAATATTATCGGCACCTGATATGGCTTTTCCCCGATTAAATAATATAAGTTATTGATTATTAATTCCTTCTTTAATTTTATTAACATCAAGAATATT--TATTGATCAAGGGGCAGGGACGGGGTGAACAGTATACCCCCCGTTATCTTCTAATTTAGGTCATTCTGGCATTTCAGTAGATTTAACTATTTTTTCATTACATTTAAGAGGTATTTCTTCTATTTTAGGATCTATTAATTTTATTACTACTATTTTAAATATACGACCTATTTCTA-TATCTATAGATAAAATTTCTTTATTTACTTGATCAATTTTTTTAACAACTATTTTATTACTTTTATCATTACCCGTCTTAGCTGGTGGAATCACTATATTATTATTTGATCGAAATTTAAATACTTCATTTTTTGAATTTGTCTTTTAATTAAAGAATTGAATGAAAGATTAAATAAAATATTAACTATAT-AAATTTAATAAAAATTTAAATTTTATTTTTAAGTAAAAAATCTTAAATAAAATTATTAGACGATAAGACCCTATAGAACTTTATATACTATAAATTTAAATA-AAAATTTTATTATT-TAAATTAATAATTATATTATATTATATTGGGGGTATTAAAAAATTAAAATAATTTTTTTATAAAAATTATCA-TTAAATTTATGAAATAT-TAAA--AGAGTGTTTTAATAAAAATTATTAAAATAAGTTACCTTAGGGATAACAGCATAATTTTTTTAAAAAGTTCTTATTGATAAA--------------------------------------------------------------------------------------------------------------------------------------------------------------------------------------------------------------------------------------------------------------------------------------------------------------------------------------------------------------------------------------------------------------------------
>Acastanea3
GTTATATTTTATTTTTGGAATTTGGTCTGGGATAATTGGGTCAGCTTTAAGTATAATTATTCGAATAGAATTGGGAACCCCATCTCAATTAATTGGGAATGATCAAATTTATAATTCAATTGTTACGGCTCATGCTTTTATTATAATTTTTTTTATAGTGATACCTATTATAGTAGGGGGATTCGGTAATTATATAATTCCATTAATATTATCGGCACCTGATATGGCTTTTCCCCGATTAAATAATATAAGTTATTGATTATTAATTCCTTCTTTAATTTTATTAACATCAAGAATATT--TATTGATCAAGGGGCAGGGACGGGGTGAACAGTATACCCCCCGTTATCTTCTAATTTAGGTCATTCTGGCATTTCAGTAGATTTAACTATTTTTTCATTACATTTAAGAGGTATTTCTTCTATTTTAGGATCTATTAATTTTATTACTACTATTTTAAATATACGACCTATTTCTA-TATCTATAGATAAAATTTCTTTATTTACTTGATCAATTTTTTTAACAACTATTTTATTACTTTTATCATTACCCGTCTTAGCTGGTGGGATCACTATATTATTATTTGATCGAAATTTAAATACTTCATTTTT---ATTTGTCTTTTAATTAAAGAATTGAATGAAAGATTAAATAAAATATTAACTATAT-AAATTTAATAAAAATTTAAATTTTATTTTTAAGTAAAAAATCTTAAATAAAATTATTAGACGATAAGACCCTATAGAACTTTATATACTATAAATTTAAATA-AAAATTTTATTATT-TAAATTAATAATTATATTATATTATATTGGGGGTATTAAAAAATTAAAATAATTTTTTTATAAAAATTATCA-TTAAATTTATGAAATAT-TAAA--AGAGTGTTTTAATAAAAATTATTAAAATAAGTTACCTTAGGGATAACAGCATAATTTTTTTAAAAAGTTCTTATTGATAA---------------------------------------------------------------------------------------------------------------------------------------------------------------------------------------------------------------------------------------------------------------------------------------------------------------------------------------------------------------------------------------------------------------------------
>Acastanea4
GTTATATTTTATTTTTGGAATTTGGTCTGGGATAATTGGGTCAGCTTTAAGTATAATTATTCGAATAGAATTGGGAACCCCATCTCAATTAATTGGGAATGATCAAATTTATAATTCAATTGTTACGGCTCATGCTTTTATTATAATTTTTTTTATAGTGATACCTATTATAGTAGGGGGATTCGGTAATTATATAATTCCATTAATATTATCGGCACCTGATATGGCTTTTCCCCGATTAAATAATATAAGTTATTGATTATTAATTCCTTCTTTAATTTTATTAACATCAAGAATATT--TATTGATCAAGGGGCAGGGACGGGGTGAACAGTATACCCCCCGTTATCTTCTAATTTAGGTCATTCTGGCATTTCAGTAGATTTAACTATTTTTTCATTACATTTAAGAGGTATTTCTTCTATTTTAGGATCTATTAATTTTATTACTACTATTTTAAATATACGACCTATTTCTA-TATCTATAGATAAAATTTCTTTATTTACTTGATCAATTTTTTTAACAACTATTTTATTACTTTTATCATTACCCGTCTTAGCTGGTGGGATCACTATATTATTATTTGATC-------------------------ATTTGTCTTTTAATTAAAGAATTGAATGAAAGATTAAATAAAATATTAACTATAT-AAATTTAATAAAAATTTAAATTTTATTTTTAAGTAAAAAATCTTAAATAAAATTATTAGACGATAAGACCCTATAGAACTTTATATACTATAAATTTAAATA-AAAATTTTATTATT-TAAATTAATAATTATATTATATTATATTGGGGGTATTAAAAAATTAAAATAATTTTTTTATAAAAATTATCA-TTAAATTTATGAAATAT-TAAA--AGAGTGTTTTAATAAAAATTATTAAAATAAGTTACCTTAGGGATAACAGCATAATTTTTTTAAAAAGTTCTTATTGATAAA-------GCGAAATANTGAACGT-TCGTCAT-ATACCTTAC-----------------G------GTGTGTGGCGTCGTTTGAAACAAGTTGAT--ATAACGTTCCTTGACA------AC--AGCCGTCC--GTCTGTTGTTTTTATTTTTTTAAAAAAAATA-TACAACANATGTTGAACGCAATCACGTGCAC-ATTTCTNGTGTAA-TAGT-CGATTGTAAGTTGGTTGTGTCGAGTCCCGGAGCTN--AT---TTATTTTGCACGGACCGACAAT--GATCAATTTTATGATTGCTTAAA-AATTATTACAC-----------ATGTTGAAAGATTTTTGA-AAT-TGTGCA-CAAATGTGATTT--TTTTA----------------------------------
>Acastanea5
GTTATNTTTTATTTTTGGAATTTGGTTCTGGATAATTGGATCAGCTTTAAGTATAATTATTCGAATAGAATTGGGAACCCCATCTCAATTAATTGGGAATGATCAAATTTATAATTCAATTGTTACGGCTCATGCTTTTATTATAATTTTTTTTATAGTGATACCTATTATAGTAGGGGGATTCGGTAATTATATAATTCCATTAATATTATCGGCACCTGATATGGCCTTTCCCCGATTAAATAATATAAGTTATTGATTATTAATTCCTTCTTTAATTTTATTAACATCAAGAATATT--TATTGATCAAGGGGCAGGGACGGGGTGAACAGTATACCCCCCGTTATCTTCTAATTTAGGTCATTCTGGTATTTCAGTAGATTTAACTATTTTTTCATTACATTTAAGGGGTATTTCTTCTATTTTAGGATCTATTAATTTTATTACTACTATTTTAAATATACGACCTATTTCTA-TATCTATAGATAAAATTTCTTTATTTACTTGATCAATTTTTTTAACAACTATTTTATTACTTTTATCATTACCCGTCTTAGCTGGTGGAATCACTATATTATTATTTGATCGAAATTTAAATACTTCATTTTTTGA----------------------------------------------------------------------------------------------------------------------------------------------------------------------------------------------------------------------------------------------------------------------------------------------------------------------------------------------------------------GATACGAGCGAAATAATGAACGT-TCGTCAT-ATACCTTAC-----------------G------GTGTGTGGCGTCGTTTGAAACAAGTTGAT--ATAACGTTCCTTGACA------AC--AGCCGTCC--GTCTGTTGTTTTTATTTTTTTTAAAAAAATA-TACAACAGATGTTGAACGCAATCACGTGCAC-ATTTCTAGTGTAA-TAGT-CGATTGTAAGTTGGTTGTGTCGAGTCCCGGAGCT--TAT---TTATTTTGCACGGACCGACAAT--GATCAATTTTATGATTGCTTAAA-AATTATTACAC-----------ATGTTGAAAGATTTTTGA-AAT-TGTGCA-CAAATGTGATTT--TTTTAACTTT--------GAGGACGGTGCTTTGTATGTC
>Acastanea6
GTTATATTTTA-TTTTGGGATTTGGTCTGGAATAATTGGATCGGCTTTAAGTATAATTATTCGAATAGAATTGGGCACTCCATCCCAATTAATTGGAAATGATCAAATTTATAATTCAATTGTTACAGCTCATGCTTTTATTATAATTTTTTTTATAGTAATACCTATTATAGTGGGGGGGTTTGGAAATTATATAATTCCATTAATATTATCGGCACCTGATATAGCCTTTCCTCGATTAAATAATATAAGTTATTGATTATTAATTCCTTCTTTAATTTTATTAACATCAAGAATATT--TATTGATCAGGGGGCAGGGACTGGATGAACAGTGTACCCTCCATTATCTTCTAATTTGGGACATTCTGGTATTTCAGTAGATTTAACTATTTTTTCATTACATTTAAGAGGGATTTCTTCTATTTTAGGGTCTATTAATTTTATTACTACTATTTTAAATATACGTCCTATTTCTA-TATCTATAGATAAAATTTCTTTATTTACTTGATCAATTTTTTTAACAACTATTTTATTACTTTTATCATTACCTGTTTTAGCCGGTGGGATTACTATATTATTATTTGATCGAAATTTAAACACATCATTTTTTG-----------------------------------------------------------------------------------------------------------------------------------------------------------------------------------------------------------------------------------------------------------------------------------------------------------------------------------------------------------------GATACGAGCGAAATAATGGACGT-TCGTCAT-ACACCATCC-----------------G------GTGTGTGGCGTCGTTTGAAACAAGTTGAT--AAAACGTTCCTTGACA------AC--AGCCGTCC--GTCTGTTGTTTTTATTTTTTTAAAAAAAATTTG-CAACAGATGTTGAACGCAATCACGTGCAC-ATTTCTAGTGTAA-TAGT-CGATTGTAAGTTGGTTGTGTCGAGTCCCGGAGCT--TAT---TTATTTTGCACGGACCGACAAT--GATCAATTTTATGATTGCTTAAA-AATTATTACAC-----------ATGTTGAAAGATTTTTGA-AAT-TGTGCA-CAAATGTGATTTTTTTTTA-CTTT--------GAGGACGGNGCTTTGTATGTC
>Acastanea7
GTTATATTTTA-TTTTGGAATTTGATCCGGGATAATTGGGTCAGCTTTAAGTATAATTATTCGAATAGAATTAGGTACCCCATCCCAATTAATTGGAAATGATCAAATTTATAATTCAATTGTTACAGCCCATGCTTTTATTATAATTTTTTTTATAGTAATGCCTATTATAGTGGGAGGGTTTGGTAATTATATAATTCCATTAATATTATCAGCACCTGATATAGCTTTCCCTCGATTAAATAATATAAGTTATTGATTACTAATACCCTCTTTAATTTTATTAACATCAAGAATATT--TATTGACCAGGGGGCAGGAACCGGATGAACAGTATACCCCCCATTATCTTCTAATTTGGGACATTCTGGGATTTCAGTAGATTTAACTATTTTTTCGTTACATTTAAGGGGGATTTCTTCTATTTTAGGGTCTATTAATTTTATTACTACTATTTTAAATATACGTCCTATTTCTA-TATCTATAGATAAAATTTCTTTATTTACTTGATCAATTTTTTTAACAACTATTTTATTACTTTTATCATTACCTGTTTTAGCCGGCGGAATTACTATGTTATTATTTGATCGAAATTTAAATACATCATTTTTTGAATTTGTCTTTTAATTAAAGAATTGAATGAAAGATTAAATAAAATATTAACTATAT-AAATTTAATAAAAATTTAAATTTTATTTTTAAGTAAAAAATCTTAAATAAAATTATTAGACGATAAGACCCTATAGAACTTTATATATTATAAATTTAAATA-AAAATTTAATTATT-TAAATTAATAATTATATTATATTATATTGGGGGGATTAAAAAATTAAAATAATTTTTTTATAAAAATTATCA-TTAAATTTATGAAATAT-TAAA--AGAGTGTTTTAATAAAAATTATTAAAATAAGTTACCTTAGGGATAACAGCATAATTTTTTTAAAAAGTTCTTATTGATAAA-----------------------------------------------------------------------------------------------------------------------------------------------TTTTTTTTAAAAAATATA-----CAACAGATGTTGAACGCAATCACGTGCAC-ATTTCTAGTGTNA-TAGT-CGATTGTAAGTNGGTTGTGTCGAGTCCCGGAGCT--TAT---TTATTTTGCACGGACCGACAAT--GATCAATTTTATGATTGCTTAAA-AATTATTA-------------------------------------------------------------------------------------------------
>Avictrix8
-TTATATTTTATTTTTGGTATTTGATCAGGGATGATCGGGTCTGCTTTAAGGATAATTATTCGAATAGAATTAGGGACTCCTTCTCAGTTAATTGGAAATGATCAAATTTATAANTCTATTGTTACAGCTCATGCTTTTATTATAATTTTTTTTATAGTTATACCTATTATAGTTGGGGGGTTTGGGAATTATATAATTCCTTTAATATTGTCAGCCCCTGATATAGCTTTCCCACGTCTTAATAATATAAGATTTTGATTATTGATCCCCTCATTAATTTTATTAATTTCAAGAATATT--TATTGATCAAGGGGCTGGTACAGGGTGAACTGTTTACCCCCCATTATCTTCTAATTTAGGTCATTCTGGGATTTCTGTTGATTTAACAATTTTTTCTTTACATATAAGAGGGGTTTCTTCAATTTTAGGGTCTATTAATTTTATTACTACAATTTTAAATATGCGACCTGTAAATT-TATCAATAGATAAAATTTCATTATTTATTTGATCTATTTTATTAACAACAATTTTATTATTATTATCATTGCCTGTTCTAGCTGGGGGAATTACTATATTATTATTTGATCGAAATTTAAATACTTCTTTTTTTGAATTTGTCTTTTAATTAAAGAATAGAATGAAAGATTTCATAAAATATNAACTATATNAAATTTAANAAAATTNTTAATTCTATTTTAAAGTAAAAAATCTTTNATATTTTTATTAGACGATAAGACCCTATAGAACTTTATATNATA-ATANTTNAATN-AAAATTTAATTATG-TAAATTAACTAATTNATAATATTATATTGGGGGTATAAAAAAATTAAACAAATTTTTTTATTTTAANTAATNCTTA--TAAGTGAAATT--NAAATAAGAGTG---------------------------------------------------------------------------GATACGAGCGAAA-AATGAACGT-TCGTCACAATATTTTGTTTTTCATTCATNTGAAATAATCAAAGTTGTGGCGTCGTTTGAAATAAGTTGAGAAAAAACGTTCCTTGACACACAAAACATAGCCGTCCAGGTCTGTC-----TAGT--------------------ACAGATTTTGAACGCAATCACGTGCACAAATTCATGTGT------TTTGATAGTGAATNGGTTGTGTCGAGTCCCGGAGTTAAAATATTTTATTTTGCACGGATCGAT-ATCAAATCATTTTCATGTTTCATTACATAT-------------------------------------------------------------------------------------------------------
>Avictrix9
ATTATATTTTATTTTTGGTATTTGATCAGGGATGATCGGGTCTGCTTTAAGGATAATTATTCGAATAGAATTAGGGACCCCTTCTCAGTTAATTGGAAATGATCAAATTTACAATTCTATTGTTACAGCCCATGCTTTTATTATAATTTTTTTTATAGTTATACCTATTATAGTTGGGGGGTTTGGGAATTATATAATTCCTTTAATATTATCAGCCCCTGATATAGCTTTCCCACGTCTTAATAATATAAGATTTTGATTATTGATCCCATCATTAATTTTATTAATTTCAAGAATATT--TATTGATCAAGGGGCTGGTACAGGGTGAACTGTTTACCCCCCATTATCTTCTAATTTAGGTCATTCTGGGATTTCTGTTGATTTAACAATTTTTTCTTTACATATAAGAGGGGTTTCTTCAATTTTAGGGTCTATTAATTTTATTACTACAATTTTAAATATGCGACCTGTAAATT-TATCAATAGATAAAATTTCATTATTTATTTGATCTATTTTATTAACAACAATTTTATTATTATTATCATTGCCTGTTCTAGCTGGGGGAATTACTATATTATTATTTGATCGAAATTTAAATACTTCTTTTTTTGA---------TTAATTAAAGAATAGAATGAAAGATTTCATAAAATATNAACTATATNAAATTTAANAAAATTNTTAATTNTATTTTAAAGTAAAAAATCTTTNATATTTTTATTAGANGATAAGACCCTATAGAACTTTATATNATA-ATANTTNAATN-AAAATTTAATTATG-TAAATTAATTAATTNATAATATTATATTGGGGGTATNAAAAAATTAAACAAATTTTTTTATTTNAAATAATACTTA--TAAGTGAAATT--NAAATAAGAGTGTTAATTTATAAATTA--------------------------------------------------------------------------------------------------------------------------------------------------------------------------------------------------------------------------------------------------------------------------------------------------------------------------------------------------------------------------------------------------------------------------------------------------------------------------------------
>Avictrix10
ATTATATTTTATTTTTGGTATTTGATCAGGGATGATCGGGTCTGCTTTAAGAATAATTATTCGAATAGAATTAGGGACCCCTTCTCAGTTAATTGGAAATGATCAAATTTATAATTCTATTGTTACAGCTCATGCTTTTATTATAATTTTTTTTATAGTTATACCTATTATAGTTGGGGGGTTTGGAAATTATATAATTCCTTTAATATTATCAGCCCCTGATATAGCTTTCCCGCGTCTTAATAATATAAGATTTTGATTATTGATCCCATCATTAATTTTATTAATTTCAAGAATATT--TATTGATCAAGGGGCTGGCACAGGATGAACTGTTTACCCTCCATTATCTTCTAATTTAGGTCATTCTGGGATTTCTGTCGATTTAACAATTTTTTCTTTACATATAAGAGGGGTTTCTTCAATTTTAGGGTCTATTAATTTTATTACTACAATTTTAAATATGCGACCTGTAAATT-TATCAATAGATAAAATTTCATTATTTATTTGATCTATTTTATTAACAACAATTTTATTATTATTATCGTTGCCTGTTCTAGCTGGGGGAATTACTATATTATTATTTGATCGAAATTTAAATACTTCTTTTTTTGAATTTGTCTTTTAATTAAAGAATAGAATGAAAGATTTCATAAAATATTAACTATATAAAATTTAATAAAATTTTTAATTTTATTTTAAAGTAAAAAATCTTTAATATTTTTATTAGACGATAAGACCCTATAGAACTTTATATTATA-ATAATTAAATA-AAAATTTAATTATG-TAAATTAATTAATTTATGATATTATATTGGGGGTATAAAAAAATTAAACAAATTTTTTTATTTTAAATAATACTTA--TAAGTGAAATT--GAAATAAGAGTGTTAATTTATAAATTACTAAAACTAGTTACCTTAGGGATAACAGCNNAATTTTTTTAAAAAGTT--------------------------------------------------------------------------------------------------------------------------------------------------------------------------------------------------------------------------------------------------------------------------------------------------------------------------------------------------------------------------------------------------------------------------------------
>Avictrix11
---ATATTTTATTTTTGGTATTTGATCAGGGATGATCGGGTCTGCTTTAAGGATAATTATTCGAATAGAATTAGGGACCCCTTCTCAGTTAATTGGAAATGATCAAATTTATAATTCTATTGTTACAGCTCATGCTTTTATTATAATTTTTTTTATAGTTATACCTATTATAGTTGGGGGGTTTGGGAATTATATAATTCCTTTAATATTATCAGCCCCTGATATAGCTTTCCCGCGTCTTAATAATATAAGATTTTGATTATTGATCCCATCATTAATTTTATTAATTTCAAGAATATT--TATTGATCAAGGAGCTGGTACAGGATGAACTGTTTACCCCCCATTATCTTCTAATTTAGGTCATTCTGGGATTTCTGTCGATTTAACAATTTTTTCTTTACATATAAGAGGGGTTTCTTCAATTTTAGGGTCTATTAATTTTATTACTACAATTTTAAATATGCGACCTGTAAATT-TATCAATAGATAAAATTTCATTATTTATTTGATCTATTTTATTAACAACAATTTTATTATTATTATCATTGCCTGTTTTAGCTGGGGGAATTACTATATTATTATTTGATCGAAATTTAAATACTTCTTTTTT------------TTAATTAAAGAATAGAATGAAAGATTTCATAAAATATNAACTATATNAAATTTAATAAAATTNTTAATTNTATTTTAAAGTAAAAAATCTTTNATATTTTTATTAGACGATAAGACCCTATAGAACTTTATATNATA-ATANTTAAATA-AAAATTTAATTATG-TAAATTAATTAATTTATAATATTATATNGGGGGTATAAAAAAATTAAACAAATTTTTTTATTTTAAATAATACTNA--TAAGTGAAATT--NAAATAAGAGTGTTAATTTATAAATTANTAAAACTAGTTACCTTAGGGATAACAGCATAATTTT-----------------------GATACGAGCGAAA-AATGAACGT-TCGTCACAATATTTTGTTTTTCATTCATTTGAAATAATCAAAGTTGTGGCGTCGTTTGAAATAAGTTGAGAAAAAACGTTCCTTGACACACAAAACATAGCCGTCCAGGTCTGTC-----TAGT--------------------ACAGATTTTGAACGCAATCACGTGCACAAATTCATGTGT------TTTGATAGTGAATNGGTTGTGTCGAGTCCCGGAGTTAAAATATTTTATTTTGCACGGATCGAT-ATCAAATCATTTTCATGTTTCATT-------------------------------------------------------------------------------------------------------------
>Avictrix12
-TTATATTTTATTTTTGGTATTTGATCAGGGATGATCGGGTCTGCTTTAAGAATAATTATTCGAATAGAATTAGGGACCCCTTCTCAGTTAATTGGAAATGATCAAATTTATAATTCTATTGTTACAGCTCATGCTTTTATTATAATTTTTTTTATAGTTATACCTATTATAGTTGGGGGGTTTGGAAATTATATAATTCCTTTAATATTATCAGCCCCTGATATAGCTTTCCCGCGTCTTAATAATATAAGATTTTGATTATTGATCCCATCATTAATTTTATTAATTTCAAGAATATT--TATTGATCAAGGGGCTGGCACAGGATGAACTGTTTACCCCCCATTATCTTCTAATTTAGGTCATTCTGGGATTTCTGTCGATTTAACAATTTTTTCTTTACATATAAGAGGGGTTTCTTCAATTTTAGGGTCTATTAATTTTATTACTACAATTTTAAATATGCGACCTGTAAATT-TATCAATAGATAAAATTTCATTATTTATTTGATCTATTTTATTAACAACAATTTTATTATTATTATCGTTGCCTGTTCTAGCTGGGGG------------------------------------------------ATTTGTCTTTTAATTAAAGAATAGAATGAAAGATTTCATAAAATATTAACTATATAAAATTTAATAAAATTTTTAATTTTATTTTAAAGTAAAAAATCTTTAATATTTTTATTAGACGATAAGACCCTATAGAACTTTATATTATA-ATAATTAAATA-AAAATTTAATTATG-TAAATTAATTAATTTATGATATTATATTGGGGGTATAAAAAAATTAAACAAATTTTTTTATTTTAAATAATACTTA--TAAGTGAAATT--GAAATAAGAGTGTTAATTTATAAATTACTAAAACTAGTTACCTTAGGGATAACAGCATAATTTTTTTAAAAAGTTCTTATTGATAAAGATACGAGCGAAA-AATGAACGT-TCGTCACAATATTTTGTTTTTCATTCATTTGAAATAATCAAAGTTGTGGCGTCGTTTGAAATAAGTTGAGAAAAAACGTTCCTTGACACACAAAACATAGCCGTCCAGGTCTGTC-----TAGT--------------------ACAGATTTTGAACGCAATCACGTGCACAAATTCATGTGT------TTTGATAGTGAATNGGTTGTGTCGAGTCCCGGAGTTAAAATATTTTATTTTGCACGGATCGAT-ATCAAATCATTTTCATGTTTCATT-------------------------------------------------------------------------------------------------------------
>Avictrix13
--TATATTTTATTTTTGGTATTTGATCAGGGATGATCGGGTCTGCTTTAAGAATAATTATTCGAATAGAATTAGGGACCCCTTCTCAGTTAATTGGAAATGATCAAATTTATAATTCTATTGTTACAGCTCATGCTTTTATTATAATTTTTTTTATAGTTATACCTATTATAGTTGGGGGGTTTGGAAATTATATAATTCCTTTAATATTATCAGCCCCTGATATAGCTTTCCCGCGTCTTAATAATATAAGATTTTGATTATTGATCCCATCATTAATTTTATTAATTTCAAGAATATT--TATTGATCAAGGGGCTGGCACAGGATGAACTGTTTACCCCCCATTATCTTCTAATTTAGGTCATTCTGGGATTTCTGTCGATTTAACAATTTTTTCTTTACATATAAGAGGGGTTTCTTCAATTTTAGGGTCTATTAATTTTATTACTACAATTTTAAATATGCGACCTGTAAATT-TATCAATAGATAAAATTTCATTATTTATTTGATCTATTTTATTAACAACAATTTTATTATTATTATCGTTGCCTGTTCTAGCTGGGGGAATTACTATATTATTATTTGATCGAAATTTAAATACTTCTTTTTT---ATTTGTCTTTTAATTAAAGAATAGAATGAAAGATTTCATAAAATATTAACTATATAAAATTTAATAAAATTTTTAATTTTATTTTAAAGTAAAAAATCTTTAATATTTTTATTAGACGATAAGACCCTATAGAACTTTATATTATA-ATAATTAAATA-AAAATTTAATTATG-TAAATTAATTAATTTATGATATTATATTGGGGGTATAAAAAAATTAAACAAATTTTTTTATTTTAAATAATACTTA--TAAGTGAAATT--GAAATAAGAGTGTTAATTTATAAATTACTAAAACTAGTTACCTTAGGGATAACAGCATAATTTTTTT--------------------GATACGAGCGAAA-AATGAACGT-TCGTCACAATATTTTGTTTNTCATTCATNTGAAATAATCAAAGNTGTGGCGTCGTNTGAAATAAGTTGAGAAAAAACGTTCCNNGACACACAAAANATAGCCGTCCAGGTCTGTC-----TAGT--------------------ACAGATTTNGAACGCAATCACGTGCACAAATTCATGTGT------TTTGATAGTGAATNGGTTGTGTCGAGTCCCGGAGTTAAAATATTTTATTTTGCACGGATCGAT-ATCAAATCATTTTCATGTTTC----------------------------------------------------------------------------------------------------------------
>Avictrix14
---------------TGGTATTTGATCAGGGATGATCGGGTCTGCTTTAAGAATAATTATTCGAATAGAATTAGGGACCCCTTCTCAGTTAATTGGAAATGATCAAATTTATAATTCTATTGTTACAGCTCATGCTTTTATTATAATTTTTTTTATAGTTATACCTATTATAGTTGGGGGGTTTGGAAATTATATAATTCCTTTAATATTATCAGCCCCTGATATAGCTTTCCCGCGTCTTAATAATATAAGATTTTGATTATTGATCCCATCATTAATTTTATTAATTTCAAGAATATT--TATTGATCAAGGGGCTGGCACAGGATGAACTGTTTACCCTCCATTATCTTCTAATTTAGGTCATTCTGGGATTTCTGTCGATTTAACAATTTTTTCTTTACATATAAGAGGGGTTTCTTCAATTTTAGGGTCTATTAATTTTATTACTACAANTTTAAATATGCGACCTGTAAATT-TATCAATAGATAAAATTTCATTATTTATTTGATCTATTTTATTAACAACAATTTTATTATTATTATCGTTGCCTGTTCTAGCTGGGGG------------------------------------------------ATTTGTCTTTTAATTAAAGAATAGAATGAAAGATTTCATAAAATATNAACTATATNAAATTTAANAAAATTNTTAATTNTATTTTAAAGTANAAAATCTTTNATATTTTTATTAGACGATAAGACCCTATAGAACTTTATATTATA-ATANTTAAATN-AAAATTTAATTATG-TAAATTAATTAATTTATGATATTATATTGGGGGTATNAAAAAATTNAACNAATTTTTTTATTTTAAATAATACTTA--TAAGTGAAATT--GAAATAAGAGTGTTAATTTATAAATTANTAAAACTAGTTACCTTAGGGATAACAGCATAATTTTTTTAAAAAGTTCTTATTGATAAAGATACGAGCGAAA-AATGAACGT-TCGTCACAATATTTTGTTTTTCATTCATTTGAAATAATCAAAGTTGTGGCGTCGTTTGAAATAAGTTGAGAAAAAACGTTCCTTGACACACAAAACATAGCCGTCCAGGTCTGTC-----TAGT--------------------ACAGATTTTGAACGCAATCACGTGCACAAATTCATGTGT------TTTGATAGTGAATTGGTTGTGTCGAGTCCCGGAGTTAAAATATTTTATTTTGCACGGATCGAT-ATCAAATCATTTTCATGTTTCATTACATATTGTGTACA-----------------------------------------------------------------------------------------------
>Aramulifera15
ATTATATTTTATTTTTGGTATTTGATCAGGAATAATTGGTTCAGCTCTAAGAATAATTATTCGAATAGAATTAGGTACTCCATCTCAATTAATTGGAAATGATCAAATTTATAATTCAATTGTTACAGCCCATGCTTTTATTATAATTTTTTTTATAGTTATACCTATTATAGTAGGAGGGTTTGGTAATTATATAGTTCCATTAATATTATCTGCTCCTGATATAGCTTTCCCTCGATTAAATAATATAAGATATTGATTATTAATTCCAGCTTTGATTTTATTAACTTCAAGAATATT--TATTGATCAAGGGGCTGGTACTGGATGAACAGTTTATCCACCTTTATCTTCAAATTTAGGTCATCCTGGAATTTCAGTAGATTTAACTATTTTTTCTTTACATTTAAGAGGGATCTCCTCAATTTTAGGTTCAATTAATTTTATTACAACAATTTTAAATATACGTCCTAAAAATA-TAACTATAGATAAAATTTCTTTATTTGTTTGATCAATTTTTTTAACAACAATTTTATTACTATTATCTCTTCCTGTTTTAGCAGGAGGAATTACGATATTATTATTTGATCGTAATTTAAATACCTCATTTTTTGA----------------------------------------------------------------------------------------------------------------------------------------------------------------------------------------------------------------------------------------------------------------------------------------------------------------------------------------------------------------GATACGAGCGAAATAATGAATGT-TCGTCAC-AGACTATTC-----------------A------GTGTGTGGCGTCATTTGAAATAAGTTGAT--AAAACGTTCCTTGACAC-----AC-TACCCGTCA--GTCTGTTG----TATTTTATATAAAG-----------CAGATGTTGAACGCAATCACGTGCAT-ATTTCAAGTGTAA-TAGT-CGATTGTAGGTTGGTTGTGTCGAGTCCCGGAGC--ATAT---TAATTTTGCACGGACCGACAAT--AATCAATTTTATGATTGCTTAAA-AATTATTACAC-----------ATGTTGAAAGAT---TGA-AAT-TGTGCA-CAAATGTGATT---TTTTACCTTTTTTATAAGGATGACGGTGTTTTGTGTGTC
>Aramulifera16
----TATTTTATTTTTGGTATTTGATCAGGAATAATTGGTTCAGCTCTAAGAATAATTATTCGAATAGAATTAGGTACTCCATCTCAATTAATTGGAAATGATCAAATTTATAATTCAATTGTTACAGCCCATGCTTTTATTATAATTTTTTTTATAGTTATACCTATTATAGTAGGAGGGTTTGGTAATTATATAGTTCCATTAATATTATCTGCTCCTGATATAGCTTTCCCTCGATTAAATAATATAAGATATTGATTATTAGTTCCGGCTTTGATTTTATTAACTTCAAGAATATT--TATTGATCAAGGGGCTGGTACTGGATGAACAGTTTATCCACCTTTATCTTCAAATTTAGGTCATCCTGGAATTTCAGTAGATTTAACTATTTTTTCTTTACATTTAAGAGGGATCTCCTCAATTTTAGGTTCAATTAATTTTATTACAACAATTTTAAATATACGTCCTAAAAATA-TAACTATAGATAAAATTTCTTTATTTGTTTGATCAATTTTTTTAACAACAATTTTATTACTATTATCTCTTCCTGTTTTAGCAGGAGGAATTACGATATTATTATTTGATCGTAATTTAAATACCTCATTTTTTGA----------------------------------------------------------------------------------------------------------------------------------------------------------------------------------------------------------------------------------------------------------------------------------------------------------------------------------------------------------------GATACGAGCGAAATAATGAATGT-TCGTCAC-AGACTATTC-----------------A------GTGTGTGGCGTCATTTGAAATAAGTTGAT--AAAACGTTCCTTGACAC-----AC-TACCCGTCA--GTCTGTTG----TATTTTATATAAAG-----------CAGATGTTGAACGCAATCACGTGCAT-ATTTCAAGTGTAA-TAGT-CGATTGTAGGTTGGTTGTGTCGAGTCCCGGAGC--ATAT---TAATTTTGCACGGACCGACAAT--AATCAATTTTATGATTGCTTAAA-AATTATTACAC-----------ATGTTGAAAGAT---TGA-AAT-TGTGCA-CAAATGTGATT---TTTTACCTTTTTTATAAGGATGACGGTGTTTTGTGTGTC
>Aramulifera17
ATTATATTTTATTTTTGGTATTTGATCAGGAATAATTGGTTCAGCTCTAAGAATAATTATTCGAATAGAATTAGGTACTCCATCTCAATTAATTGGAAATGATCAAATTTATAATTCAATTGTTACAGCCCATGCTTTTATTATAATTTTTTTTATAGTTATACCTATTATAGTAGGAGGGTTTGGTAATTATATAGTTCCATTAATATTATCTGCTCCTGATATAGCTTTCCCTCGATTAAATAATATAAGATATTGATTATTAATTCCGGCTTTGATTTTATTAACTTCAAGAATATT--TATTGATCAAGGGGCTGGTACTGGATGAACAGTTTATCCACCTTTATCTTCAAATTTAGGTCATCCTGGAATTTCAGTAGATTTAACTATTTTTTCTTTACATTTAAGAGGGATCTCCTCAATTTTAGGTTCAATTAATTTTATTACAACAATTTTAAATATACGTCCTAAAAATA-TAACTATAGATAAAATTTCTTTATTTGTTTGATCAATTTTTTTAACAACAATTTTATTACTATTATCTCTTCCTGTTTTAGCAGGAGGAATTACGATATTATTATTTGATCGTAATTTAAATACCTCATTTTTTGA----------------------------------------------------------------------------------------------------------------------------------------------------------------------------------------------------------------------------------------------------------------------------------------------------------------------------------------------------------------GATACGAGCGAAATAATGAATGT-TCGTCAC-AGACTATTC-----------------A------GTGTGTGGCGTCATTTGAAATAAGTTGAT--AAAACGTTCCTTGACAC-----AC-TACCCGTCA--GTCTGTT----TTATTTTATATAAAG-----------CAGATGTTGAACGCAATCACGTGCAT-ATTTCAAGTGTAA-TAGT-CGATTGTAGGTTGGTTGTGTCGAGTCCCGGAGC--ATAT---TAATTTTGCACGGACCGACAAT--AATCAATTTTATGATTGCTTAAA-AATTATTACAC-----------ATGTTGAAAGAT---TGA-AAT-TGTGCA-CAAATGTGATT---TTTTACCTTTTTTATAAGGATGACGGTGTTTTGTGTGTC
>Aramulifera18
-TTATATTTTATTTTTGGTATTTGATCAGGAATAATTGGTTCAGCTCTAAGAATAATTATTCGAATAGAATTAGGTACTCCATCTCAATTAATTGGAAATGATCAAATTTATAATTCAATTGTTACAGCCCATGCTTTTATTATAATTTTTTTTATAGTTATACCTATTATAGTAGGAGGGTTTGGTAATTATATAGTTCCATTAATATTATCTGCTCCTGATATAGCTTTCCCTCGATTAAATAATATAAGATATTGATTATTAATTCCGGCTTTGATTTTATTAACTTCAAGAATATT--TATTGATCAAGGGGCTGGTACTGGATGAACAGTTTATCCACCTTTATCTTCAAATTTAGGTCATCCTGGAATTTCAGTAGATTTAACTATTTTTTCTTTACATTTAAGAGGGATCTCCTCAATTTTAGGTTCAATTAATTTTATTACAACAATTTTAAATATACGTCCTAAAAATA-TAACTATAGATAAAATTTCTTTATTTGTTTGATCAATTTTTTTAACAACAATTTTATTACTATTATCTCTTCCTGTTTTAGCAGGAGGAATTACGATATTATTATTTGATCGTAATTTAAATACCTCATTTTTTGA----------------------------------------------------------------------------------------------------------------------------------------------------------------------------------------------------------------------------------------------------------------------------------------------------------------------------------------------------------------GATACGAGCGAAATAATGAATGT-TCGTCAC-AGACTATTC-----------------A------GTGTGTGGCGTCATTTGAAATAAGTTGAT--AAAACGTTCCTTGACAC-----AC-TACCCGTCA--GTCTGTTN----TATTTTATATAAAG-----------CAGATGTTGAACGCAATCACGTGCAT-ATTTCAAGTGTAA-TAGT-CGATTGTAGGTTGGTTGTGTCGAGTCCCGGAGC--ATAT---TAATTTTGCACGGACCGACAAT--AATCAATTTTATGATTGCTTAAA-AATTATTACAC-----------ATGTTGAAAGAT---TGA-AAT-TGTGCA-CAAATGTGATT---TTTTACNTTTTTTATAAGGATGACGGTGTTTTGTGTGTC
>Aramulifera19
---ATATTTTATTTTTGGTATTTGATCAGGAATAATTGGTTCAGCTCTAAGAATAATTATTCGAATAGAATTAGGTACTCCATCTCAATTAATTGGAAATGATCAAATTTATAATTCAATTGTTACAGCCCATGCTTTTATTATAATTTTTTTTATAGTTATACCTATTATAGTAGGAGGGTTTGGTAATTATATAGTTCCATTAATATTATCTGCTCCTGATATAGCTTTCCCTCGATTAAATAATATAAGATATTGATTATTAATTCCGGCTTTGATTTTATTAACTTCAAGAATATT--TATTGATCAAGGGGCTGGTACTGGATGAACAGTTTATCCACCTTTATCTTCAAATTTAGGTCATCCTGGAATTTCAGTAGATTTAACTATTTTTTCTTTACATTTAAGAGGGATCTCCTCAATTTTAGGTTCAATTAATTTTATTACAACAATTTTAAATATACGTCCTAAAAATA-TAACTATAGATAAAATTTCTTTATTTGTTTGATCAATTTTTTTAACAACAATTTTATTACTATTATCTCTTCCTGTTTTAGCAGGAGGAATTACGATATTATTATTTGATCGTAATTTAAATACCTCATTT---------------------------------------------------------------------------------------------------------------------------------------------------------------------------------------------------------------------------------------------------------------------------------------------------------------------------------------------------------------------GATACGAGCGAAATAATGAATGT-TCGTCAC-AGACTATTC-----------------A------GTGTGTGGCGTCATTTGAAATAAGTTGAT--AAAACGTTCCTTGACAC-----AC-TACCCGTCA--GTCTGTTG----TATTTTATATAAAG-----------CAGATGTTGAACGCAATCACGTGCAT-ATTTCAAGTGTAA-TAGT-CGATTGTAGGTTGGTTGTGTCGAGTCCCGGAGC--ATAT---TAATTTTGCACGGACCGACAAT--AATCAATTTTATGATTGCTTAAA-AATTATTACAC-----------ATGTTGAAAGAT---TGA-AAT-TGTGCA-CAAATGTGATT---TTTTACNTTTTTTATAANGATGACGGTGTTTTGTGTGTC
>Aramulifera20
-TTATATTTTATTTTTGGTATTTGATCAGGAATAATTGGTTCAGCTCTAAGAATAATTATTCGAATAGAATTAGGTACTCCATCTCAATTAATTGGAAATGATCAAATTTATAATTCAATTGTTACAGCCCATGCTTTTATTATAATTTTTTTTATAGTTATACCTATTATAGTAGGAGGGTTTGGTAATTATATAGTTCCATTAATATTATCTGCTCCTGATATAGCTTTCCCTCGATTAAATAATATAAGATATTGATTATTAATTCCGGCTTTGATTTTATTAACTTCAAGAATATT--TATTGATCAAGGGGCTGGTACTGGATGAACAGTTTATCCACCTTTATCTTCAAATTTAGGTCATCCTGGAATTTCAGTAGATTTAACTATTTTTTCTTTACATTTAAGAGGGATCTCCTCAATTTTAGGTTCAATTAATTTTATTACAACAATTTTAAATATACGTCCTAAAAATA-TAACTATAGATAAAATTTCTTTATTTGTTTGATCAATTTTTTTAACAACAATTTTATTACTATTATCTCTTCCTGTTTTAGCAGGAGGAATTACGATATTATTATTTGATCGTAATTTAAATACCTCATTTTTTGA----------------------------------------------------------------------------------------------------------------------------------------------------------------------------------------------------------------------------------------------------------------------------------------------------------------------------------------------------------------GATACGAGCGAAATAATGAATGT-TCGTCAC-AGACTATTC-----------------A------GTGTGTGGCGTCATTTGAAATAAGTTGAT--AAAACGTTCCTTGACAC-----AC-TACCCGTCA--GTCTGTTN----TATTTTATATAAAG-----------CAGATGTTGAACGCAATCACGTGCAT-ATTTCAAGTGTAA-TAGT-CGATTGTAGGTTGGTTGTGTCGAGTCCCGGAGC--ATAT---TAATTTTGCACGGACCGACAAT--AATCAATTTTATGATTGCTTAAA-AATTATTACAC-----------ATGTTGAAAGAT---TGA-AAT-TGTGCA-CAAATGTGATT---TTTTACCTTTTTTATAAGGATGACGGTGTTTTGTGTGTC
>Aramulifera21
ATTATATTTTATTTTTGGTATTTGATCAGGAATAATTGGTTCAGCTCTAAGAATAATTATTCGAATAGAATTAGGTACTCCATCTCAATTAATTGGAAATGATCAAATTTATAATTCAATTGTTACAGCCCATGCTTTTATTATAATTTTTTTTATAGTTATACCTATTATAGTAGGAGGGTTTGGTAATTATATAGTTCCATTAATATTATCTGCTCCTGATATAGCTTTCCCTCGATTAAATAATATAAGATATTGATTATTAATTCCGGCTTTGATTTTATTAACTTCAAGAATATT--TATTGATCAAGGGGCTGGTACTGGATGAACAGTTTATCCACCTTTATCTTCAAATTTAGGTCATCCTGGAATTTCAGTAGATTTAACTATTTTTTCTTTACATTTAAGAGGGATCTCCTCAATTTTAGGTTCAATTAATTTTATTACAACAATTTTAAATATACGTCCTAAAAATA-TAACTATAGATAAAATTTCTTTATTTGTTTGATCAATTTTTTTAACAACAATTTTATTACTATTATCTCTTCCTGTTTTAGCAGGAGGAATTACGATATTATTATTTGATCGTAATTTAAATACCTCATTT---------------------------------------------------------------------------------------------------------------------------------------------------------------------------------------------------------------------------------------------------------------------------------------------------------------------------------------------------------------------GATACGAGCGAAATAATGAATGT-TCGTCAC-AGACTATTC-----------------A------GTGTGTGGCGTCATTTGAAATAAGTTGAT--AAAACGTTCCTTGACAC-----AC-TACCCGTCA--GTCTGTTG----TATTTTATATAAAG-----------CAGATGTTGAACGCAATCACGTGCAT-ATTTCAAGTGTAA-TAGT-CGATTGTAGGTTGGTTGTGTCGAGTCCCGGAGC--ATAT---TAATTTTGCACGGACCGACAAT--AATCAATTTTATGATTGCTTAAA-AATTATTACAC-----------ATGTTGAAAGAT---TGA-AAT-TGTGCA-CAAATGTGATT---TTTTACCTTTTTTATAAGGATGACGGTGTTTTGTGTGTC
>Abrevis22
ATTATATTTTATTTTTGGAATTTGATCAGGAATAATTGGATCTGCATTAAGAATAATTATTCGAATAGAATTAGGTACACCTTCTCAATTAATTGGAAATGACCAAATTTATAACTCAATTGTAACAGCTCATGCATTTATTATAATTTTTTTTATAGTTATACCAATTATAGTAGGAGGATTTGGAAATTATATAATTCCATTAATATTATCAGCTCCAGATATAGCTTTCCCCCGATTAAATAATATAAGATTTTGATTATTAGTCCCATCTTTAATTTTATTAATTTCAAGAATATT--TATTGATCAAGGGGCAGGAACAGGATGAACTGTATATCCCCCATTATCATCTAATTTGGGACATTCAGGTATTTCTGTAGACTTAACAATTTTTTCTTTACATTTAAGGGGAATTTCTTCTATTTTAGGATCAATTAATTTTATTACAACTATTTTAAATATACGACCTATTATAA-TATCTATAGATAAAATTTCTTTATTTATTTGATCTATTTTTTTAACAACTATTTTATTATTGTTATCTTTACCAGTTTTAGCAGGTGGAATTACAATATTATTATTTGATCGAAATTTAAATACTTCATTTTTTGAATTTGTCTTTTAATTAGGGAATTGAATGAAAGATTAAATAAAATATTAACTATAT-AAATTTAATAAAATTTTTAATTTTATTTTTAAGTAAAAAATCTTAAATAATATTATTAGACGATAAGACCCTATAGAACTTTATATTATATAAATTTAAATA-AAAATTATATTTTTTTAAATTAATTGTATAATAATATTATATTGGGGGTATAAAAAAATTTATTAAATTTTTTTATTTAATTTTACA-TTA-ATAAATGAAATTTATAAATAAGAGTGTTTAAATAAAAATTACTAAAATAAGTTACCTTAGGGATAACAGCATAATTTTTTTAGAAAGTTCTTATTGATAAAGATACGAGCGAAATAATGAATGT-TCGTCACATCACGCTACTTTT------ACGAGTAGTTTGTGGTTTGTGGCGTCATTTGAAACAAGTTGAT--GAAACGTTCCTTGACA------AC--AGCCGTCC--GTCTGTTG-TCTTATTTTTTACAAAAATATACGACAACAGATGTTGAACGCAATCACGTGCAC-ATTTCAAGTGTAATTTGT-CGATTGTAAGTTGGTTGTGTCGAGTCCCGGAGTTAAAAT---TTATTTTACACGGACCGACAAT--GATCAGCTTTATGATTGCTT----------TACACAC---------ATGTTGAACGAT---TGA-AAT-TGTGCA-CAAATGTGATT---TTTT-----------------------GTTTTTTTTTTC
>Abrevis23
ATTATATTTTATTTTTGGAATTTGATCAGGAATAATTGGATCTGCATTAAGAATAATTATTCGAATAGAATTAGGTACACCTTCTCAATTAATTGGAAATGACCAAATTTATAACTCAATTGTAACAGCTCATGCATTTATTATAATTTTTTTTATAGTTATACCAATTATAGTAGGAGGATTTGGAAATTATATAATTCCATTAATACTATCAGCTCCAGATATAGCTTTCCCCCGATTAAATAATATAAGATTTTGATTATTAGTCCCATCTTTAATTTTATTAATTTCAAGAATATT--TATTGATCAAGGGGCAGGAACAGGATGAACTGTATATCCCCCATTATCATCTAATTTGGGACATTCAGGTATTTCTGTAGACTTAACAATTTTTTCTTTACATTTAAGGGGAATTTCTTCTATTTTAGGATCAATTAATTTTATTACAACTATTTTAAATATACGACCTATTATAA-TATCTATAGATAAAATTTCTTTATTTATTTGATCTATTTTTTTAACAACTATTTTATTATTGTTATCTTTACCAGTTTTAGCTGGTGGAATTACAATATTATTATTTGATCGAAATTTAAATACTTCATTTTTTGAATTTGTCTTTTAATTAGGGAATTGAATGAAAGATTAAATAAAATATTAACTATAT-AAATTTAATAAAATTTTTAATTTTATTTTTAAGTAAAAAATCTTAAATAATATTATTAGACGATAAGACCCTATAGAACTTTATATTATATAAATTTAAATA-AAAATTATATTTTTTTAAATTAATTGTATAATAATATTATATTGGGGGTATAAAAAAATTTATTAAATTTTTTTATTTAATTTTACA-TTA-ATAAATGAAATTTATAAATAAGAGTGTTTAAATAAAAATTACTAAAATAAGTGACCTTAGGGATAACAGCATAATTTTTTTAGAAAGTTCTTATTGATAAA-----------------------------------------------------GAGTAGTTTGTGGTTTGTGGCGTCATTTGAAACAAGTTGA--TGAAACGTTCCTTGACA------AC--AGCCGTCC--GTCTGTTG-TCTTATTTTTTACAAAAATATACGACAACAGATGTTGAACGCAATCACGTGCAC-ATTTCAAGTGTAATTTGT-CGATTGTAAGTTGGTTGTGTCGAGTCCCGGAGTTAAAAT---TTATTTTACACGGACCGACAAT--GATCAGCTTTATGATTGCTT----------TACACAC---------ATGTTGAACGAT---TGA-AATT-GTGCAC-AAATGTGATTT--TTT---------------G---------TTTTTTTTTNC
>Abrevis24
ATTATATTTTATTTTTGGAATTTGATCAGGAATAATTGGATCTGCATTAAGAATAATTATTCGAATAGAATTAGGTACACCTTCTCAATTAATTGGAAATGACCAAATTTATAACTCAATTGTAACAGCTCATGCATTTATTATAATTTTTTTTATAGTTATACCAATTATAGTAGGAGGATTTGGAAATTATATAATTCCATTAATATTATCAGCTCCAGATATAGCTTTCCCCCGATTAAATAATATAAGATTTTGATTATTAGTCCCATCTTTAATTTTATTAATTTCAAGAATATT--TATTGATCAAGGGGCAGGAACAGGATGAACTGTATATCCCCCATTATCATCTAATTTGGGACATTCAGGTATTTCTGTAGACTTAACAATTTTTTCTTTACATTTAAGGGGAATTTCTTCTATTTTAGGATCAATTAATTTTATTACAACTATTTTAAATATACGACCTATTATAA-TATCTATAGATAAAATTTCTTTATTTATTTGATCTATTTTTTTAACAACTATTTTATTATTGTTATCTTTACCAGTTTTAGCTGGTGGAATTACAATATTATTATTTGATCGAAATTTAAATACTTCATTTTTTGAATTTGTCTTTTAATTAGGGAATTGAATGAAAGATTAAATAAAATATTAACTATAT-AAATTTAATAAAATTTTTAATTTTATTTTTAAGTAAAAAATCTTAAATAATATTATTAGACGATAAGACCCTATAGAACTTTATATTATATAAATTTAAATA-AAAATTATATTTTTTTAAATTAATTGTATAATAATATTATATTGGGGGTATAAAAAAATTTATTAAATTTTTTTATTTAATTTTACA-TTA-ATAAATGAAATTTATAAATAAGAGTGTTTAAATAAAAATTACTAAAATAAGTNACCTTAGGGATAACAGCATAATTTTTTTAGAAAGTTCTTATTGATAAA-----------------------------------------------------------------------GGCGTCATTTGAAACAAGTTGAT--GAAACGTTCCTTGACA------AC--AGCCGTCC--GTCTGTTG-TCTTATTTTTTACAAAAATATACGACAACAGATGTTGAACGCAATCACGTGCAC-ATTTCAAGTGTAATTTGT-CGATTGTAAGTTGGTTGTGTCGAGTCCCGGAGTTAAAAT---TTATTTTACACGGACCGACAAT--GATCAGCTTTATGATTGCTT----------TACACAC---------ATGTTGAACGAT---TGA-NAT-TGTGCA-CAAATGTGATT---TTTTGT----------------------TTTTTTTTTTC
>Abrevis25
--------------------------------TAATTGGATCTGCATTAAGAATAATTATTCGAATAGAATTAGGTACACCTTCTCAATTAATTGGAAATGACCAAATTTATAACTCAATTGTAACAGCTCANGCATTTATTATAATTTTTTTTATAGTTATACCAATTATAGTAGGAGGATTTGGAAATTATATAATTCCATTAATATTATCAGCTCCAGATATAGCTTTCCCCCGATTAAATAATATAAGATTTTGATTATTAGTCCCATCTTTAATTTTATTAATTTCAAGAATATT--TATTGATCAAGGGGCAGGAACAGGATGAACTGTATATCCCCCATTATCATCTAATTTGGGACATTCAGGTATTTCTGTAGACTTAACAATTTTTTCTTTACATTTAAGGGGAATTTCTTCTATTTTAGGATCAATTAATTTTATTACAACTATTTTAAATATACGACCTATTATAA-TATCTATAGATAAAATTTCTTTATTTATTTGATCTATTTTTTTAACAACTATTTTATTATTGTTATCTTTACCAGTTTTAGCTGGTGGAATTACAATATTATTATTTGATCGAAATTTAAATACTTCATTTTTTGAATTTGTCTTTTAATTAGGGAATTGAATGAAAGATTAAATAAAATATTAACTATAT-AAATTTAATAAAATTTTTAATTTTATTTTTAAGTAAAAAATCTTAAATAATATTATTAGACGATAAGACCCTATAGAACTTTATATTATATAAATTTAAATA-AAAATTATATTTTTTTAAATTAATTGTATAATAATATTATATTGGGGGTATAAAAAAATTTATTAAATTTTTTTATTTAATTTTACA-TTA-ATAAATGAAATTTATAAATAAGAGTGTTTAAATAAAAATTACTAAAATAAGTTACCTTAGGGATAACAGCATAATTTTTTTAGAAAGTTCTTATTGATAA---------------------------------------------------------------------------------------------------------------------------------------------------------------------------------------------------------------------------------------------------------------------------------------------------------------------------------------------------------------------------------------------------------------------------
>Abrevis26
ATTATATTTTATTTTTGGAATTTGATCAGGAATAATTGGATCTGCATTAAGAATAATTATTCGAATAGAATTAGGTACACCTTCTCAATTAATTGGAAATGACCAAATTTATAACTCAATTGTAACAGCTCATGCATTTATTATAATTTTTTTTATAGTTATACCAATTATAGTAGGAGGATTTGGAAATTATATAATTCCATTAATATTATCAGCTCCAGATATAGCTTTCCCCCGATTAAATAATATAAGATTTTGATTATTAGTCCCCTCTTTAATTTTATTAATTTCAAGAATATT--TATTGATCAGGGGGCAGGAACAGGATGAACTGTATATCCCCCATTATCATCTAATTTGGGACATTCAGGTATTTCTGTAGACTTAACAATTTTTTCTTTACATTTAAGGGGAATTTCTTCTATTTTAGGATCAATTAATTTTATTACAACTATTTTAAATATACGACCTATTATAA-TATCTATAGATAAAATTTCTTTATTTATTTGATCTATTTTTTTAACAACTATTTTATTATTGTTATCTTTACCAGTTTTAGCTGGTGGAATTACAATATTATTATTTGATCGAAATTTAAATACTTCATTTTTTGA----GTCTCTTAATTAGGGAATTGAATGAAAGATTAAATAAAATATTAACTATAT-AAATTTAATAAAATTTTTAATTTTATTTTTAAGTNAAAAATCTNAAATAATATTATTAGACGATAAGACCCTATAGAACTTTATATTATATAAATTTAAATA-AAAATTATATTTTT-TAAATTAATNGTATAATAATATTATATTGGGGGTATAAAAAAATTTATTAAATTTTTTTATTTAATTTTACA-TTA-ATAAATGAAATTTATAAATAAGAGTGTTTAAATAAAAATTACTAAAATAAGTNACCTTAGGGATAACAGCATAATTTTTTTAGAAAGTTCTTATTGATAAA--------------------------------------------------------------------------------------------------------------------------------------------------------------------------------------------------------------------------------------------------------------------------------------------------------------------------------------------------------------------------------------------------------------------------
>Abrevis27
ATTATATTTTATTTTTGGAATTTGATCAGGAATAATTGGATCTGCATTAAGAATAATTATTCGAATAGAATTAGGTACACCTTCTCAATTAATTGGAAATGACCAAATTTATAACTCAATTGTAACAGCTCATGCATTTATTATAATTTTTTTTATAGTTATACCAATTATAGTAGGAGGATTTGGAAATTATATAATTCCATTAATATTATCAGCTCCAGATATAGCTTTCCCCCGATTAAATAATATAAGATTTTGATTATTAGTCCCCTCTTTAATTTTATTAATTTCAAGAATATT--TATTGATCAGGGGGCAGGAACAGGATGAACTGTATATCCCCCATTATCATCTAATTTGGGACATTCAGGTATTTCTGTAGACTTAACAATTTTTTCTTTACATTTAAGGGGAATTTCTTCTATTTTAGGATCAATTAATTTTATTACAACTATTTTAAATATACGACCTATTATAA-TATCTATAGATAAAATTTCTTTATTTATTTGATCTATTTTTTTAACAACTATTTTATTATTGTTATCTTTACCAGTTTTAGCTGGTGGAATTACAATATTATTATTTGATCGAAATTTAAATACTTCATTTTTTGA-------------------------------------------------------------------------------------------------------------------------------------------------------------------------------------------------------------------------------------------------------------------------------------------------------------------------------------------------------------------------------------------------------------------------------------------------GAAACAAGTNGAT--GAAACGTTCCTNGACA------AC--AGCCGTCC--GTCTGTTG-TCTTATTTTTTACAAAAATATACGACAACAGATGTTGAACGCAATCACGTGCAC-ATTTCAAGTGTAATTTGT-CGATTGTAAGTTGGTTGTGTCGAGTCCCGGAGTTAAAAT---TTATTTTACACGGACCGACAAT--GATCAGCTTTATGATTGCTT----------TACACAC---------ATGTTGAACGAT---TGA-AAT-TGTGCA-CAAATGTGATTT--TTTTGTTTTTTTTTTTC----------------------
>Abrevis28
ATTATATTTTATTTTTGGAATTTGATCAGGAATAATTGGATCTGCATTAAGAATAATTATTCGAATAGAATTAGGTACACCTTCTCAATTAATTGGAAATGACCAAATTTATAACTCAATTGTAACAGCTCATGCATTTATTATAATTTTTTTTATAGTTATACCAATTATAGTAGGAGGATTTGGAAATTATATAATTCCATTAATATTATCAGCTCCAGATATAGCTTTCCCCCGATTAAATAATATAAGATTTTGATTATTAGTCCCATCTTTAATTTTATTAATTTCAAGAATATT--TATTGATCAAGGGGCAGGAACAGGATGAACTGTATATCCCCCATTATCATCTAATTTGGGACATTCAGGTATTTCTGTAGACTTAACAATTTTTTCTTTACATTTAAGGGGAATTTCTTCTATTTTAGGATCAATTAATTTTATTACAACTATTTTAAATATACGACCTATTATAA-TATCTATAGATAAAATTTCTTTATTTATTTGATCTATTTTTTTAACAACTATTTTATTATTGTTATCTTTACCAGTTTTAGCTGGTGGAATTACAATATTATTATTTGATCGAAATTTAAATACTTCATTTTTTGA----GTCTTTTAATTAGGGAATTGAATGAAAGATTAAATAAAATATTAACTATAT-AAATTTAATAAAATTTTTAATTTTATTTTTAAGTAAAAAATCTNAAATAATATTATTAGACGATAAGACCCTATAGAACTTTATATTATATAAATTTAAATA-AAAATTATATTTTTTTAAATTAATTGTATAATAATATTATATTGGGGGTATAAAAAAATTTATTAAATTTTTTTATTTAATTTTACA-TTA-ATAAATGAAATTTATAAATNAGAGTGTTTAAATAAAAATTACTAAAATAAGTGACCTTAGGGATAACAGCATAANTTTTTTAGAAAGTTCT--------------------------------------------------------------CGAGTAGTTTGTGGTTTGTGGCGTCATTTGAAACAAGTTGAT--GAAACGTTCCTTGACA------AC--AGCCGTCC--GTCTGTTG-TCTTATTTTTTACAAAAATATACGACAACAGATGTTGAACGCAATCACGTGCAC-ATTTCAAGTGTAATTTGT-CGATTGTAAGTTGGTTGTGTCGAGTCCCGGAGTTAAAAT---TTATTTTACACGGACCGACAAT--GATCAGCTTTATGATTGCTT----------TACACAC---------ATGTTGAACGAT---TGA-AAT-TGTGCA-CAAATGTGATT---TTTTGT----------------------TTTTTTTTTTC
>Pvillosa29
TTTATATTTTATTTTTGGAATTTGATCAGGAATAATTGGCTCTGCATTAAGAATAATTATTCGTATAGAATTAGGGACTCCTTCACAACTTATTGGGAATGATCAAATTTATAATTCAATTGTAACAGCTCATGCTTTTATTATAATTTTTTTTATAGTGATACCTATTATAGTTGGAGGATTTGGTAATTATTTAGTCCCTTTAATATTATCAGCACCAGATATAGCGTTTCCTCGTCTTAATAATATAAGATACTGATTATTATTACCAGCATTAATTTTATTAGTTTCAAGAATATT--TATTGATCAAGGGGCAGGAACAGGATGAACAGTTTACCCCCCTTTATCTTCTAATTTAAGACATTCAGGAATTTCAGTCGATTTAACAATTTTTGCTTTACATTTAAGGGGAGTTTCTTCAATTTTAGGGTCAATTAATTTTATTACTACAATTTTAAATATACGA------GTAA-TTTCAATAGATAAAATTTCTTTATTTATTTGGTCTATCTTCCTAACAACAATTTTATTATTATTATCTTTACCGGTTCTAGCGGGAGGAATTACAATATTGTTATTTGATCGTAATATAAATACTTCTTTTTTTGAATTTGTCTTTTAATTTAAGAATAGAATGAAAGATTAAATAAAATATTAACTATAT-TAATTCAATAAAAATTTAAATTTTATTTTTAAGTAAAAAATCTTAAATTTATTTATTAGACGATAAGACCCTATAGAATTTTATATT-TAT---TTTTAATATTAATTTTTATTATTATTATTTTAAAATA----AATATTATATTGGGGGTATAAAAAAATTTAATAAATTTTTTTATTAAAATCTACA-TTA--TAAATGAAAAC--TAAA--AGAGTGTTT-ATTATAAATTAATAGAATAAGTTACCTTAGGGATAACAGCGTAATTTTTTTAAAGAGTTCTTATTGATAAAGATACGAGCGAAATAATGAACGT-TCGTC---GTACTT--G-----------------C---------TACGGCGTCGTTTGAAACAAGTTGAT---AAACGTACCTTGACATNTAATACACA-CCATCC--GTCT-TTCTTCTCAGTGAGGAGA--------------GAGATGTTGAACGAAATCGCGTGTACNA-TTCTTGTATTGCATTTACGTTCGTGGATCGGTT--GTCGAGTCCTGGAGC----AT-TTTGAAA--GCACGGACCGATAATATAATCGATTTCACG-TTCGTAATGTAAGTTGTACACAAAAGCCGATTATCTTGAAA-ATATTTGAGGANGNTTTAA--AAGTGTTATT-AATATGGTTCATTGTATATTGAA------------------
>Pvillosa30
--TATATTTTATTTTTGGAATTTGGTCAGGAATAATTGGCTCTGCATTAAGAATAATTATTCGTATAGAATTAGGGACTCCTTCACAATTTATTGGGAATGATCAAATTTATAATTCAATTGTGACAGCTCATGCTTTTATTATAATTTTTTTTATAGTGATACCTATTATAGTTGGAGGATTTGGTAATTATTTAGTCCCTTTAATATTATCAGCACCAGATATAGCGTTCCCTCGTCTTAATAATATAAGATACTGATTATTATTACCAGCATTAATTTTATTAGTTTCAAGAATATT--TATTGATCAAGGGGCAGGAACAGGATGAACAGTTTATCCACCTTTATCTTCTAATTTAAGACATTCAGGAATTTCAGTTGATTTAACAATTTTTGCTTTACATTTAAGGGGGGTTTCTTCAATTTTAGGGTCAATTAATTTTATTACTACAATTTTAAATATACGA------ATTA-TTTCAATAGATAAAATTTCTTTATTTATTTGGTCTATTTTCCTAACAACAATTTTATTATTATTATCTTTACCGGTTCTAGCTGGAGGAATTACAATATTATTATTTGATCGTAATATAAATA-------------ATTTGTCTTTTAATTTAAGAATAGAATGAAAGATTAAATAAAATATTAACTATAT-TAATTCAATAAAAATTTAAATTTTATTTTTAAGTAAAAAATCTTAAATTTATTTATTAGACGATAAGACCCTATAGAACTTTATACT-TAT---TTTTAATATTAATTTTTATTATTATTATTTTAAAATA----AATATTATATTGGGGGTATAAAAAAATTTAATAAATTTTTTTATTAAAATCTACA-TCA--TAAATGAAAAC--TAAA--AGAGTGTTT-ATTATAAATTAATAGAATAAGTTACCTTAGGGATAACAGCGTAATTTTTTTAAAGAGTTCTTATTGATAAAGATACGAGCGAAATAATGAACGT-TCGTC---GTACTT--G-----------------C---------TACGGCGTCGTTTGAAACAAGTTGAT---AAACGTACCTTGACATTTAATACACA-CCATCC--GTCT-TTCTTCTCAGTGAGGAGA--------------GAGATGTTGAACGAAATCGCGTGTAC-AATTCTTGTATTGCATTTACGTTCGTGGATCGGTT--GTCGAGTCCTGGAGC----AT-TTTGAAA--GCACGGACCGATAATATAATCGATTTCACG-TTCGTAATGTAAGTTGTACACAAAAGCCGATTATCTTGAAA-ATATTTGAGGAT-GGTTTA-AAAGTGTTATT-AATATGGTTCATNGTATATTGAAATATACTTTTATATCGAC
>Pvillosa31
TTTATATTTTATTTTTGGAATTTGGTCAGGAATAATTGGCTCTGCATTAAGAATAATTATTCGTATAGAATTAGGGACTCCTTCACAATTTATTGGGAATGATCAAATTTATAATTCAATTGTGACAGCTCATGCTTTTATTATAATTTTTTTTATAGTGATACCTATTATAGTTGGAGGATTTGGTAATTATTTAGTCCCTTTAATATTATCAGCACCAGATATAGCGTTCCCTCGTCTTAATAATATAAGATACTGATTATTATTACCAGCATTAATTTTATTAGTTTCAAGAATATT--TATTGATCAAGGGGCAGGAACAGGATGAACAGTTTATCCACCTTTATCTTCTAATTTAAGACATTCAGGAATTTCAGTTGATTTAACAATTTTTGCTTTACATTTAAGGGGGGTTTCTTCAATTTTAGGGTCAATTAATTTTATTACTACAATTTTAAATATACGA------ATTA-TTTCAATAGATAAAATTTCTTTATTTATTTGGTCTATTTTCCTAACAACAATTTTATTATTATTATCTTTACCGGTTCTAGCTGGAGGAATTACAATATTATTATTTGATCGTAATATAAATACTTCTTTTTTTGAATTTGTCTTTTAATTTAAGAATAGAATGAAAGATTAAATAAAATATTAACTATAT-TAATTCAATAAAAATTTAAATTTTATTTTTAAGTAAAAAATCTTAAATTTATTTATTAGACGATAAGACCCTATAGAACTTTATACT-TAT---TTTTAATATTAATTTTTATTATTATTATTTTAAAATA----AATATTATATTGGGGGTATAAAAAAATTTAATAAATTTTTTTATTAAAATCTACA-TCA--TAAATGAAAAC--TAAA--AGAGTGTTT-ATTATAAATTAATAGAATAAGTTACCTTAGGGATAACAGCGTAATTTTTTTAAAGAGTTCTTATTGATAAAGATACGAGCGAAATAATGAACGT-TCGTC---GTACTT--G-----------------C---------TACGGCGTCGTTTGAAACAAGTTGAT---AAACGTACCTTGACATTTAATACACA-CCATCC--GTCT-TTCTTCTCAGTGAGGAGA--------------GAGATGTTGAACGAAATCGCGTGTAC-AATTCTTGTATTGCATTTACGTTCGTGGATCGGTT--GTCGAGTCCTGGAGC----AT-TTTGAAA--GCACGGACCGATAATATAATCGATTTCACG-TTCGTAATGTAAGTTGTACACAAAAGCCGATTATCTTGAAA-ATATTTGAGGAT-GGTTTA-AAAGTGTTATT-AATATGGTTCATNGTATATTGAAATATANTTTTATATCGAC
>Pvillosa32
TTTATATTTTATTTTTGGAATTTGGTCAGGAATAATTGGCTCTGCATTAAGAATAATTATTCGTATAGAATTAGGGACTCCTTCACAATTTATTGGGAATGATCAAATTTATAATTCAATTGTGACAGCTCATGCTTTTATTATAATTTTTTTTATAGTGATACCTATTATAGTTGGAGGATTTGGTAATTATTTAGTCCCTTTAATATTATCAGCACCAGATATAGCGTTCCCTCGTCTTAATAATATAAGATACTGATTATTATTACCAGCATTAATTTTATTAGTTTCAAGAATATT--TATTGATCAAGGGGCAGGAACAGGATGAACAGTTTATCCACCTTTATCTTCTAATTTAAGACATTCAGGAATTTCAGTTGATTTAACAATTTTTGCTTTACATTTAAGGGGGGTTTCTTCAATTTTAGGGTCAATTAATTTTATTACTACAATTTTAAATATACGA------ATTA-TTTCAATAGATAAAATTTCTTTATTTATTTGGTCTATTTTCCTAACAACAATTTTATTATTATTATCTTTACCGGTTCTAGCTGGAGGAATTACAATATTATTATTTGATCGTAATATAAATACTTCTTTTTTTGAATTTGTCTTTTAATTTAAGAATAGAATGAAAGATTAAATAAAATATTAACTATAT-TAATTCAATAAAAATTTAAATTTTATTTTTAAGTAAAAAATCTTAAATTTATTTATTAGACGATAAGACCCTATAGAACTTTATACT-TAT---TTTTAATATTAATTTTTATTATTATTATTTTAAAATA----AATATTATATTGGGGGTATAAAAAAATTTAATAAATTTTTTTATTAAAATCTACA-TCA--TAAATGAAAAC--TAAA--AGAGTGTTT-ATTATAAATTAATAGAATAAGTTACCTTAGGGATAACAGCGTAATTTTTTTAAAGAGTTCTTATTGATAAAGATACGAGCGAAATAATGAACGT-TCGTC---GTACTT--G-----------------C---------TACGGCGTCGTTTGAAACAAGTTGAT---AAACGTACCTTGACATTTAATACACA-CCATCC--GTCT-TTCTTCTCAGTGAGGAGA--------------GAGATGTTGAACGAAATCGCGTGTAC-AATTCTTGTATTGCATTTACGTTCGTGGATCGGTT--GTCGAGTCCTGGAGC----AT-TTTGAAA--GCACGGACCGATAATATAATCGATTTCACG-TTCGTAATGTAAGTTGTACACAAAAGCCGATTATCTTGAAA-ATATTTGAGGAT-GGTTTA-AAAGTGTTATT-AATATGGTTCATCGTATATNGAAATATACNTTTATATCGAC
>Pvillosa33
TTTATATTTTATTTTTGGAATNTGATCAGGAATAATTGGNTCTGCATTAAGAATAATTATTCGTATAGAATTAGGGACTCCTTCACAACTTATTGGGAATGATCAAATTTATAATTCAATTGTAACAGCTCATGCTTTTATTATAATTTTTTTTATAGTGATACCTATTATAGTTGGAGGATTTGGTAATTATTTAGTCCCTTTAATATTATCAGCACCAGATATAGCGTTTCCTCGTCTTAATAATATAAGATACTGATTATTATTACCAGCATTAATTTTATTAGTTTCAAGAATATT--TATTGATCAAGGGGCAGGAACAGGATGAACAGTTTACCCCCCTTTATCTTCTAATTTAAGACATTCAGGAATTTCAGTCGATTTAACAATTTTTGCTTTACATTTAAGGGGAGTTTCTTCAATTTTAGGGTCAATTAATTTTATTACTACAATTTTAAATATACGA------GTAA-TTTCAATAGATAAAATTTCTTTATTTATTTGGTCTATCTTCCTAACAACAATTTTATTATTATTATCTTTACCGGTTCTAGCGGGAGGAATTACAATATTGTTATTTGATCGTAATATAAATACTTCTTTTTTTGAATTTGTCTTTTAATTTAAGAATAGAATGAAAGATTAAATAAAATATTAACTATAT-TAATTCAATAAAAATTTAAATTTTATTTTTAAGTAAAAAATCTTAAATTTATTTATTAGACGATAAGACCCTATAGAATTTTATATT-TAT---TTTTAATATTAATTTTTATTATTATTATTTTAAAATA----AATATTATATTGGGGGTATAAAAAAATTTAATAAATTTTTTTATTAAAATCTACA-TTA--TAAATGAAAAC--TAAA--AGAGTGTTT-ATTATAAATTAATAGAATAAGTTACCTTAGGGATAACAGCGTAATTTTTTTAAAGAGTTCTTATTGATAAAGATACGAGCGAAATAATGAACGT-TCGTC---GTACTT--G-----------------C---------TACGGCGTCGTTTGAAACAAGTTGAT---AAACGTACCTTGACATTTAATACACA-CCATCC--GTCT-TTCTTCTCAGTGAGGAGA--------------GAGATGTTGAACGAAATCGCGTGTAC-AATTCTTGTATTGCATTTACGTTCGTGGATCGGTT--GTCGAGTCCTGGAGC----AT-TTTGAAA--GCACGGACCGATAATATAATCGATTTCACG-TTCGTAATGTAAGTTGTACACAAAAGCCGATTATCTTGAAA-ATATTTGAGGAT-GGTTTA-AAAGTGTTATT-AATATGGTTCATTGTATATTGAAATATATTTTTATATCGAC
>Pvillosa34
TTTATATTTTATTTTTGGAATTTGGTCAGGAATAATTGGCTCTGCATTAAGAATAATTATTCGTATAGAATTAGGGACTCCTTCACAATTTATTGGGAATGATCAAATTTATAATTCAATTGTGACAGCTCATGCTTTTATTATAATTTTTTTAATAGTGATACCTATTATAGTTGGAGGATTTGGTAATTATTTAGTCCCTTTAATATTATCAGCACCAGATATAGCGTTCCCTCGTCTTAATAATATAAGATACTGATTATTATTACCAGCATTAATTTTATTAGTTTCAAGAATATT--TATTGATCAAGGGGCAGGAACAGGATGAACAGTTTATCCACCTTTATCTTCTAATTTAAGACATTCAGGAATTTCAGTTGATTTAACAATTTTTGCTTTACATTTAAGGGGGGTTTCTTCAATTTTAGGGTCAATTAATTTTATTACTACAATTTTAAATATACGA------ATTA-TTTCAATAGATAAAATTTCTTTATTTATTTGGTCTATTTTCCTAACAACAATTTTATTATTATTATCTTTACCGGTTCTAGCTGGAGGAATTACAATATTATTATTTGATCGTAATATAAATACTTCTTTTTTTGAATTTGTCTTTTAATTTAAGAATAGAATGAAAGATTAAATAAAATATTAACTATAT-TAATTCAATAAAAATTTAAATTTTATTTTTAAGTAAAAAATCTTAAATTTATTTATTAGACGATAAGACCCTATAGAACTTTATACT-TAT---TTTTAATATTAATTTTTATTATTATTATTTTAAAATA----AATATTATATTGGGGGTATAAAAAAATTTAATAAATTTTTTTATTAAAATCTACA-TCA--TAAATGAAAAC--TAAA--AGAGTGTTT-ATTATAAATTAATAGAATAAGTTACCTTAGGGATAACAGCGTAATTTTTTTAAAGAG----------------------------------------------------------------------------------------------------------------------------------------------------------------------------------------------------------------------------------------------------------------------------------------------------------------------------------------------------------------------------------------------------------------------------------------
>Pvillosa35
TTTATATTTTATTTTTGGAATTTGATCAGGAATAATTGGCTCTGCATTAAGAATAATTATTCGTATAGAATTAGGGACTCCTTCACAACTTATTGGGAATGATCAAATTTATAATTCAATTGTAACAGCTCATGCTTTTATTATAATTTTTTTTATAGTGATACCTATTATAGTTGGAGGATTTGGTAATTATTTAGTCCCTTTAATATTATCAGCACCAGATATAGCGTTTCCTCGTCTTAATAATATAAGATACTGATTATTATTACCAGCATTAATTTTATTAGTTTCAAGAATATT--TATTGATCAAGGGGCAGGAACAGGATGAACAGTTTACCCCCCTTTATCTTCTAATTTAAGACATTCAGGAATTTCAGTCGATTTAACAATTTTTGCTTTACATTTAAGGGGAGTTTCTTCAATTTTAGGGTCAATTAATTTTATTACTACAATTTTAAATATACGA------GTAA-TTTCAATAGATAAAATTTCTTTATTTATTTGGTCTATCTTCCTAACAACAATTTTATTATTATTATCTTTACCGGTTCTAGCGGGAGGAATTACAATATTGTTATTTGATCGTAATATAAATACTTC---------ATTTGTCTTTTAATTTAAGAATAGAATGAAAGATTAAATAAAATATTAACTATAT-TAATTCAATAAAAATTTAAATTTTATTTTTAAGTAAAAAATCTTAAATTTATTTATTAGACGATAAGACCCTATAGAATTTTATATT-TAT---TTTTAATATTAATTTTTATTATTATTATTTTAAAATA----AATATTATATTGGGGGTATAAAAAAATTTAATAAATTTTTTTATTAAAATCTACA-TTA--TAAATGAAAAC--TAAA--AGAGTGTTT-ATTATAAATTAATAGAATAAGTTACCTTAGGGATAACAGCGTAATTTTTTTAAAGAGTTCTTATTGATAAAGATACGAGCGAAATAATGAACGT-TCGTC---GTACTT--G-----------------C---------TACGGCGTCGTTTGAAACAAGTTGAT---AAACGTACCTTGACATTTAATACACA-CCATCC--GTCT-TTCTTCTCAGTGAGGAGA--------------GAGATGTTGAACGAAATCGCGTGTAC-AATTCTTGTATTGCATTTACGTTCGTGGATCGGTT--GTCGAGTCCTGGAGC----AT-TTTGAAA--GCACGGACCGATAATATAATCGATTTCACG-TTCGTAATGTAAGTTGTACACAAAAGCCGATTATNTTGAAA-ATATTTGAGGAT-GGTTTA-AAAGTGTTATT-AATATGGTTCATTGTATATTGAAATATATTTTTATATCGAC
