# Supplementary material for: Molecular Data Confirm Interspecific Limits of Four Alloxysta and One Phaenoglyphis Species of Parasitic Wasps within the Subfamily Charipinae (Cynipoidea: Figitidae)
Source: Insects. 2024 May 14;15(5):354. doi: 10.3390/insects15050354 (PMC11121985; doi:10.3390/insects15050354)
Supplement: Supplementary file 1 [file insects-15-00354-s001.zip › insects-2974575-supplementary/Data-for-Mar/SupplementalFileS2.fasta]

>Barbotinia
ATTATATTTTATATTTGGAATCTGATCAGGAATAATTGGGTCAGCTTTAAGAATATTAATTCGAATGGAATTAGGTACTCCAGGTCAATTAATTGGTAATGATCAAATTTACAATTCAATTGTTACTATTCATGCATTTATTATAATTTTTTTTATAGTTATACCTCTTATATTAGGAGGGTTTGGTAATTATTTAATTCCATTAATATTATCAGCTCCTGATATAGCTTTCCCTCGATTAAATAATATAAGATATTGATTATTAATCCCACCATTATTATTATTATTATCAAGAATATTAGTAGATCAAGGGGCAGGGACAGGATGAACGGTTTATCCTCCTTTATCTTCAAATATTGGGCATCCAGGAATTTCAGTAGATTTAACAATTTACTCTTTACATTTAACAGGAATTTCATCGATTTTAGGATCAATTAATTTTATTACAACAATTTTAAATATACGACCAGAAATATTAACTATAGATAAGATTTCTTTATTTATTTGATCAATTTTTTTAACAACTATTTTACTATTACTTTCTTTACCTGTTTTAGCTGGAGGAATTACAATATTATTATTTGATCGTAATATAAATACTTCATTTTTTGA----------------------------------------------------------------------------------------------------------------------------------------------------------------------------------------------------------------------------------------------------------------------------------------------------------------------------------------------------------------------------------------------------------------------------------------------------------------------------------------------------------------------------------------------------------------------------------------------------------------------------------------------------------------------------------------------------------------------------------------------------------------------------------------------AAAAAAAAA------------------------------------------------------------------------------------
>Acastanea1
GTTATATTTTATTTTTGGAATTTGGTCTGGGATAATTGGGTCAGCTTTAAGTATAATTATTCGAATAGAATTGGGGACCCCATCTCAATTAATTGGGAATGATCAAATTTATAATTCAATTGTTACGGCTCATGCTTTTATTATAATTTTTTTTATAGTGATACCTATTATAGTAGGGGGATTCGGTAATTATATAATTCCATTAATATTATCGGCACCTGATATGGCTTTTCCCCGATTAAATAATATAAGTTATTGATTATTAATTCCTTCTTTAATTTTATTAACATCAAGAATATTTATTGATCAAGGGGCAGGGACGGGGTGAACAGTATACCCCCCGTTATCTTCTAATTTAGGTCATTCTGGCATTTCAGTAGATTTAACTATTTTTTCATTACATTTAAGAGGTATTTCTTCTATTTTAGGATCTATTAATTTTATTACTACTATTTTAAATATACGACCTATTTCTATATCTATAGATAAAATTTCTTTATTTACTTGATCAATTTTTTTAACAACTATTTTATTACTTTTATCATTACCCGTCTTAGCTGGTGGAATCACTATATTATTATTTGATCGAAATTTAAATACTTCATTTTTTGA--------------------------------------------------------------------------------------------------------------------------------------------------------------------------------------------------------------------------------------------------------------------------------------------------------------------------------------------------------------------------------------------------------------------------------------------GTTTGAAACAAGNTGAT--ATAACNTTCCTTGACN------AC--AGCCGTNC--GTNTGTTGTTTTTATTTTTTTNAAAAAAATA-TACAACAGATGTTGAACGCNATCACGTGCAC-ATTTCTAGTGTAA-TAGT-CGATTGTAAGTTGGTTGTGTCGAGTCCCGGAGCT--TAT---TTATTTTGCACGGACCGACAAT--GATCNATTTTATGATTGCTTANA-AATTNTTACAC-----------ATGTTGAAAGATTTTTGA-AAT-TGTGC------------------------------------------------------------AAAAAAAAAC---A-------------------A---------CA--C-ACAAAAAAAAACCACCAAACC-AACAACC--AACC---------
>Acastanea2
----------------------------GGGATAATTGGGTCAGCTTTAAGTATAATTATTCGAATAGAATTGGGAACCCCATCTCAATTAATTGGGAATGATCAAATTTATAATTCAATTGTTACGGCTCATGCTTTTATTATAATTTTTTTTATAGTGATACCTATTATAGTAGGGGGATTCGGTAATTATATAATTCCATTAATATTATCGGCACCTGATATGGCTTTTCCCCGATTAAATAATATAAGTTATTGATTATTAATTCCTTCTTTAATTTTATTAACATCAAGAATATTTATTGATCAAGGGGCAGGGACGGGGTGAACAGTATACCCCCCGTTATCTTCTAATTTAGGTCATTCTGGCATTTCAGTAGATTTAACTATTTTTTCATTACATTTAAGAGGTATTTCTTCTATTTTAGGATCTATTAATTTTATTACTACTATTTTAAATATACGACCTATTTCTATATCTATAGATAAAATTTCTTTATTTACTTGATCAATTTTTTTAACAACTATTTTATTACTTTTATCATTACCCGTCTTAGCTGGTGGAATCACTATATTATTATTTGATCGAAATTTAAATACTTCATTTTTTGAATTTGTCTTTTAATTAAAGAATTGAATGAAAGATTAAATAAAATATTAACTATAT-AAATTTAATAAAAATTTAAATTTTATTTTTAAGTAAAAAATCTTAAATAAAATTATTAGACGATAAGACCCTATAGAACTTTATATACTATAAATTTAAATA-AAAATTTTATTATT-TAAATTAATAATTATATTATATTATATTGGGGGTATTAAAAAATTAAAATAATTTTTTTATAAAAATTATCA-TTAAATTTATGAAATAT-TAAA--AGAGTGTTTTAATAAAAATTATTAAAATAAGTTACCTTAGGGATAACAGCATAATTTTTTTAAAAAGTTCTTATTGATAAA------------------------------------------------------------------------------------------------------------------------------------------------------------------------------------------------------------------------------------------------------------------------------------------------------------------------------------------------------------------------------------------------------------------------------AAAAAAAAAAAAAACAAACCACAAACCAAAAA-------------------------------------------------------------
>Acastanea3
GTTATATTTTATTTTTGGAATTTGGTCTGGGATAATTGGGTCAGCTTTAAGTATAATTATTCGAATAGAATTGGGAACCCCATCTCAATTAATTGGGAATGATCAAATTTATAATTCAATTGTTACGGCTCATGCTTTTATTATAATTTTTTTTATAGTGATACCTATTATAGTAGGGGGATTCGGTAATTATATAATTCCATTAATATTATCGGCACCTGATATGGCTTTTCCCCGATTAAATAATATAAGTTATTGATTATTAATTCCTTCTTTAATTTTATTAACATCAAGAATATTTATTGATCAAGGGGCAGGGACGGGGTGAACAGTATACCCCCCGTTATCTTCTAATTTAGGTCATTCTGGCATTTCAGTAGATTTAACTATTTTTTCATTACATTTAAGAGGTATTTCTTCTATTTTAGGATCTATTAATTTTATTACTACTATTTTAAATATACGACCTATTTCTATATCTATAGATAAAATTTCTTTATTTACTTGATCAATTTTTTTAACAACTATTTTATTACTTTTATCATTACCCGTCTTAGCTGGTGGGATCACTATATTATTATTTGATCGAAATTTAAATACTTCATTTTT---ATTTGTCTTTTAATTAAAGAATTGAATGAAAGATTAAATAAAATATTAACTATAT-AAATTTAATAAAAATTTAAATTTTATTTTTAAGTAAAAAATCTTAAATAAAATTATTAGACGATAAGACCCTATAGAACTTTATATACTATAAATTTAAATA-AAAATTTTATTATT-TAAATTAATAATTATATTATATTATATTGGGGGTATTAAAAAATTAAAATAATTTTTTTATAAAAATTATCA-TTAAATTTATGAAATAT-TAAA--AGAGTGTTTTAATAAAAATTATTAAAATAAGTTACCTTAGGGATAACAGCATAATTTTTTTAAAAAGTTCTTATTGATAA-------------------------------------------------------------------------------------------------------------------------------------------------------------------------------------------------------------------------------------------------------------------------------------------------------------------------------------------------------------------------------------------------------------------------------AAAAAACAAAAAAACAAACCACAAACCAAAAA-------------------------------------------------------------
>Acastanea4
GTTATATTTTATTTTTGGAATTTGGTCTGGGATAATTGGGTCAGCTTTAAGTATAATTATTCGAATAGAATTGGGAACCCCATCTCAATTAATTGGGAATGATCAAATTTATAATTCAATTGTTACGGCTCATGCTTTTATTATAATTTTTTTTATAGTGATACCTATTATAGTAGGGGGATTCGGTAATTATATAATTCCATTAATATTATCGGCACCTGATATGGCTTTTCCCCGATTAAATAATATAAGTTATTGATTATTAATTCCTTCTTTAATTTTATTAACATCAAGAATATTTATTGATCAAGGGGCAGGGACGGGGTGAACAGTATACCCCCCGTTATCTTCTAATTTAGGTCATTCTGGCATTTCAGTAGATTTAACTATTTTTTCATTACATTTAAGAGGTATTTCTTCTATTTTAGGATCTATTAATTTTATTACTACTATTTTAAATATACGACCTATTTCTATATCTATAGATAAAATTTCTTTATTTACTTGATCAATTTTTTTAACAACTATTTTATTACTTTTATCATTACCCGTCTTAGCTGGTGGGATCACTATATTATTATTTGATC-------------------------ATTTGTCTTTTAATTAAAGAATTGAATGAAAGATTAAATAAAATATTAACTATAT-AAATTTAATAAAAATTTAAATTTTATTTTTAAGTAAAAAATCTTAAATAAAATTATTAGACGATAAGACCCTATAGAACTTTATATACTATAAATTTAAATA-AAAATTTTATTATT-TAAATTAATAATTATATTATATTATATTGGGGGTATTAAAAAATTAAAATAATTTTTTTATAAAAATTATCA-TTAAATTTATGAAATAT-TAAA--AGAGTGTTTTAATAAAAATTATTAAAATAAGTTACCTTAGGGATAACAGCATAATTTTTTTAAAAAGTTCTTATTGATAAA-------GCGAAATANTGAACGTTCGTCAT-ATACCTTAC-----------------------GGTGTGTGGCGTCGTTTGAAACAAGTTGAT--ATAACGTTCCTTGACA------AC--AGCCGTCC--GTCTGTTGTTTTTATTTTTTTAAAAAAAATA-TACAACANATGTTGAACGCAATCACGTGCAC-ATTTCTNGTGTAA-TAGT-CGATTGTAAGTTGGTTGTGTCGAGTCCCGGAGCT--NAT---TTATTTTGCACGGACCGACAAT--GATCAATTTTATGATTGCTTAAA-AATTATTACAC-----------ATGTTGAAAGATTTTTGA-AAT-TGTGCA------CAAATGTGATTT--TTTTA----------------------------------AAC--A-AAAAAAACAAACCACAAACCAAAAACAAAAACACA-CAC-C-ACAAAAAAAAACCACCAAA-C-AACAACC--AACCACAAAC---
>Acastanea5
GTTATNTTTTATTTTTGGAATTTGGTTCTGGATAATTGGATCAGCTTTAAGTATAATTATTCGAATAGAATTGGGAACCCCATCTCAATTAATTGGGAATGATCAAATTTATAATTCAATTGTTACGGCTCATGCTTTTATTATAATTTTTTTTATAGTGATACCTATTATAGTAGGGGGATTCGGTAATTATATAATTCCATTAATATTATCGGCACCTGATATGGCCTTTCCCCGATTAAATAATATAAGTTATTGATTATTAATTCCTTCTTTAATTTTATTAACATCAAGAATATTTATTGATCAAGGGGCAGGGACGGGGTGAACAGTATACCCCCCGTTATCTTCTAATTTAGGTCATTCTGGTATTTCAGTAGATTTAACTATTTTTTCATTACATTTAAGGGGTATTTCTTCTATTTTAGGATCTATTAATTTTATTACTACTATTTTAAATATACGACCTATTTCTATATCTATAGATAAAATTTCTTTATTTACTTGATCAATTTTTTTAACAACTATTTTATTACTTTTATCATTACCCGTCTTAGCTGGTGGAATCACTATATTATTATTTGATCGAAATTTAAATACTTCATTTTTTGA----------------------------------------------------------------------------------------------------------------------------------------------------------------------------------------------------------------------------------------------------------------------------------------------------------------------------------------------------------------GATACGAGCGAAATAATGAACGTTCGTCAT-ATACCTTAC-----------------------GGTGTGTGGCGTCGTTTGAAACAAGTTGAT--ATAACGTTCCTTGACA------AC--AGCCGTCC--GTCTGTTGTTTTTATTTTTTTTAAAAAAATA-TACAACAGATGTTGAACGCAATCACGTGCAC-ATTTCTAGTGTAA-TAGT-CGATTGTAAGTTGGTTGTGTCGAGTCCCGGAGCT--TAT---TTATTTTGCACGGACCGACAAT--GATCAATTTTATGATTGCTTAAA-AATTATTACAC-----------ATGTTGAAAGATTTTTGA-AAT-TGTGCA------CAAATGTGATTT--TTTTACTTT---------GAGGACGGTGCTTTGTATGTCAAAAAAAAAAC--A-----------------AAAAAAACACA-CAC-C-ACAAAAAAAAACCACCAAACC-AACAACC--AACCACAAACAAC
>Acastanea6
GTTATATTTTATTTTTGGGATTTGGTCTGGAATAATTGGATCGGCTTTAAGTATAATTATTCGAATAGAATTGGGCACTCCATCCCAATTAATTGGAAATGATCAAATTTATAATTCAATTGTTACAGCTCATGCTTTTATTATAATTTTTTTTATAGTAATACCTATTATAGTGGGGGGGTTTGGAAATTATATAATTCCATTAATATTATCGGCACCTGATATAGCCTTTCCTCGATTAAATAATATAAGTTATTGATTATTAATTCCTTCTTTAATTTTATTAACATCAAGAATATTTATTGATCAGGGGGCAGGGACTGGATGAACAGTGTACCCTCCATTATCTTCTAATTTGGGACATTCTGGTATTTCAGTAGATTTAACTATTTTTTCATTACATTTAAGAGGGATTTCTTCTATTTTAGGGTCTATTAATTTTATTACTACTATTTTAAATATACGTCCTATTTCTATATCTATAGATAAAATTTCTTTATTTACTTGATCAATTTTTTTAACAACTATTTTATTACTTTTATCATTACCTGTTTTAGCCGGTGGGATTACTATATTATTATTTGATCGAAATTTAAACACATCATTTTTTG-----------------------------------------------------------------------------------------------------------------------------------------------------------------------------------------------------------------------------------------------------------------------------------------------------------------------------------------------------------------GATACGAGCGAAATAATGGACGTTCGTCAT-ACACCATCC-----------------------GGTGTGTGGCGTCGTTTGAAACAAGTTGAT--AAAACGTTCCTTGACA------AC--AGCCGTCC--GTCTGTTGTTTTTATTTTTTTAAAAAAAATT-TGCAACAGATGTTGAACGCAATCACGTGCAC-ATTTCTAGTGTAA-TAGT-CGATTGTAAGTTGGTTGTGTCGAGTCCCGGAGCT--TAT---TTATTTTGCACGGACCGACAAT--GATCAATTTTATGATTGCTTAAA-AATTATTACAC-----------ATGTTGAAAGATTTTTGA-AAT-TGTGCA------CAAATGTGATTTTTTTTTACTTT---------GAGGACGGNGCTTTGTATGTCAAAAAAAACA---A-----------------AAAAAAACACA-CAC-C-ACAAAAAAAAACCACCAAACC-AACAACC--AACCACAAAAAAC
>Acastanea7
GTTATATTTTATTTTTGGAATTTGATCCGGGATAATTGGGTCAGCTTTAAGTATAATTATTCGAATAGAATTAGGTACCCCATCCCAATTAATTGGAAATGATCAAATTTATAATTCAATTGTTACAGCCCATGCTTTTATTATAATTTTTTTTATAGTAATGCCTATTATAGTGGGAGGGTTTGGTAATTATATAATTCCATTAATATTATCAGCACCTGATATAGCTTTCCCTCGATTAAATAATATAAGTTATTGATTACTAATACCCTCTTTAATTTTATTAACATCAAGAATATTTATTGACCAGGGGGCAGGAACCGGATGAACAGTATACCCCCCATTATCTTCTAATTTGGGACATTCTGGGATTTCAGTAGATTTAACTATTTTTTCGTTACATTTAAGGGGGATTTCTTCTATTTTAGGGTCTATTAATTTTATTACTACTATTTTAAATATACGTCCTATTTCTATATCTATAGATAAAATTTCTTTATTTACTTGATCAATTTTTTTAACAACTATTTTATTACTTTTATCATTACCTGTTTTAGCCGGCGGAATTACTATGTTATTATTTGATCGAAATTTAAATACATCATTTTTTGAATTTGTCTTTTAATTAAAGAATTGAATGAAAGATTAAATAAAATATTAACTATAT-AAATTTAATAAAAATTTAAATTTTATTTTTAAGTAAAAAATCTTAAATAAAATTATTAGACGATAAGACCCTATAGAACTTTATATATTATAAATTTAAATA-AAAATTTAATTATT-TAAATTAATAATTATATTATATTATATTGGGGGGATTAAAAAATTAAAATAATTTTTTTATAAAAATTATCA-TTAAATTTATGAAATAT-TAAA--AGAGTGTTTTAATAAAAATTATTAAAATAAGTTACCTTAGGGATAACAGCATAATTTTTTTAAAAAGTTCTTATTGATAAA------------------------------------------------------------------------------------------------------------------------------------------------ATTTTTTT--AAAAAATA-TACAACAGATGTTGAACGCAATCACGTGCAC-ATTTCTAGTGTNA-TAGT-CGATTGTAAGTNGGTTGTGTCGAGTCCCGGAGCT--TAT---TTATTTTGCACGGACCGACAAT--GATCAATTTTATGATTGCTTAAA-AATTATTA------------------------------------------------------------------------------------------------------AAAAAAAAAAAAAACAAACCACAAACCAAAAA-C----------------------ACAACCACCAAACC-AACAAC----------------
>Avictrix8
-TTATATTTTATTTTTGGTATTTGATCAGGGATGATCGGGTCTGCTTTAAGGATAATTATTCGAATAGAATTAGGGACTCCTTCTCAGTTAATTGGAAATGATCAAATTTATAANTCTATTGTTACAGCTCATGCTTTTATTATAATTTTTTTTATAGTTATACCTATTATAGTTGGGGGGTTTGGGAATTATATAATTCCTTTAATATTGTCAGCCCCTGATATAGCTTTCCCACGTCTTAATAATATAAGATTTTGATTATTGATCCCCTCATTAATTTTATTAATTTCAAGAATATTTATTGATCAAGGGGCTGGTACAGGGTGAACTGTTTACCCCCCATTATCTTCTAATTTAGGTCATTCTGGGATTTCTGTTGATTTAACAATTTTTTCTTTACATATAAGAGGGGTTTCTTCAATTTTAGGGTCTATTAATTTTATTACTACAATTTTAAATATGCGACCTGTAAATTTATCAATAGATAAAATTTCATTATTTATTTGATCTATTTTATTAACAACAATTTTATTATTATTATCATTGCCTGTTCTAGCTGGGGGAATTACTATATTATTATTTGATCGAAATTTAAATACTTCTTTTTTTGAATTTGTCTTTTAATTAAAGAATAGAATGAAAGATTTCATAAAATATNAACTATATNAAATTTAANAAAATTNTTAATTCTATTTTAAAGTAAAAAATCTTTNATATTTTTATTAGACGATAAGACCCTATAGAACTTTATATNATA-ATANTTNAATN-AAAATTTAATTATG-TAAATTAACTAATTNATAATATTATATTGGGGGTATAAAAAAATTAAACAAATTTTTTTATTTTAANTAATNCTTA--TAAGTGAAATT--NAAATAAGAGTG---------------------------------------------------------------------------GATACGAGCGAAA-AATGAACGTTCGTCACAATATTTTGTTTTTCATTCATNTGAAATAATCAAAGTTGTGGCGTCGTTTGAAATAAGTTGAGAAAAAACGTTCCTTGACACACAAAACATAGCCGTCCAGGTCTGTC-----TAGT--------------------ACAGATTTTGAACGCAATCACGTGCACAAATTCATGTGT------TTTGATAGTGAATNGGTTGTGTCGAGTCCCGGAGTTAAAATATTTTATTTTGCACGGATCGAT-ATCAAATCATTTTCATGTTTCATTACATAT------------------------------------------------------------------------------------------------------------AAAAAAAAAAAAAA-ACA-CAAC---AC---AAAAACAAAAAAAAAAAAAAAC---C-AA-AC-AAAAAAAACAAAA----------------
>Avictrix9
ATTATATTTTATTTTTGGTATTTGATCAGGGATGATCGGGTCTGCTTTAAGGATAATTATTCGAATAGAATTAGGGACCCCTTCTCAGTTAATTGGAAATGATCAAATTTACAATTCTATTGTTACAGCCCATGCTTTTATTATAATTTTTTTTATAGTTATACCTATTATAGTTGGGGGGTTTGGGAATTATATAATTCCTTTAATATTATCAGCCCCTGATATAGCTTTCCCACGTCTTAATAATATAAGATTTTGATTATTGATCCCATCATTAATTTTATTAATTTCAAGAATATTTATTGATCAAGGGGCTGGTACAGGGTGAACTGTTTACCCCCCATTATCTTCTAATTTAGGTCATTCTGGGATTTCTGTTGATTTAACAATTTTTTCTTTACATATAAGAGGGGTTTCTTCAATTTTAGGGTCTATTAATTTTATTACTACAATTTTAAATATGCGACCTGTAAATTTATCAATAGATAAAATTTCATTATTTATTTGATCTATTTTATTAACAACAATTTTATTATTATTATCATTGCCTGTTCTAGCTGGGGGAATTACTATATTATTATTTGATCGAAATTTAAATACTTCTTTTTTTGA---------TTAATTAAAGAATAGAATGAAAGATTTCATAAAATATNAACTATATNAAATTTAANAAAATTNTTAATTNTATTTTAAAGTAAAAAATCTTTNATATTTTTATTAGANGATAAGACCCTATAGAACTTTATATNATA-ATANTTNAATN-AAAATTTAATTATG-TAAATTAATTAATTNATAATATTATATTGGGGGTATNAAAAAATTAAACAAATTTTTTTATTTNAAATAATACTTA--TAAGTGAAATT--NAAATAAGAGTGTTAATTTATAAATTA------------------------------------------------------------------------------------------------------------------------------------------------------------------------------------------------------------------------------------------------------------------------------------------------------------------------------------------------------------------------------------------------------------------------------------------------------------------------------------------AAAAAAAAAAAC-A-ACA-CAAC---AAA----------------------------------------------------------------
>Avictrix10
ATTATATTTTATTTTTGGTATTTGATCAGGGATGATCGGGTCTGCTTTAAGAATAATTATTCGAATAGAATTAGGGACCCCTTCTCAGTTAATTGGAAATGATCAAATTTATAATTCTATTGTTACAGCTCATGCTTTTATTATAATTTTTTTTATAGTTATACCTATTATAGTTGGGGGGTTTGGAAATTATATAATTCCTTTAATATTATCAGCCCCTGATATAGCTTTCCCGCGTCTTAATAATATAAGATTTTGATTATTGATCCCATCATTAATTTTATTAATTTCAAGAATATTTATTGATCAAGGGGCTGGCACAGGATGAACTGTTTACCCTCCATTATCTTCTAATTTAGGTCATTCTGGGATTTCTGTCGATTTAACAATTTTTTCTTTACATATAAGAGGGGTTTCTTCAATTTTAGGGTCTATTAATTTTATTACTACAATTTTAAATATGCGACCTGTAAATTTATCAATAGATAAAATTTCATTATTTATTTGATCTATTTTATTAACAACAATTTTATTATTATTATCGTTGCCTGTTCTAGCTGGGGGAATTACTATATTATTATTTGATCGAAATTTAAATACTTCTTTTTTTGAATTTGTCTTTTAATTAAAGAATAGAATGAAAGATTTCATAAAATATTAACTATATAAAATTTAATAAAATTTTTAATTTTATTTTAAAGTAAAAAATCTTTAATATTTTTATTAGACGATAAGACCCTATAGAACTTTATATTATA-ATAATTAAATA-AAAATTTAATTATG-TAAATTAATTAATTTATGATATTATATTGGGGGTATAAAAAAATTAAACAAATTTTTTTATTTTAAATAATACTTA--TAAGTGAAATT--GAAATAAGAGTGTTAATTTATAAATTACTAAAACTAGTTACCTTAGGGATAACAGCNNAATTTTTTTAAAAAGTT------------------------------------------------------------------------------------------------------------------------------------------------------------------------------------------------------------------------------------------------------------------------------------------------------------------------------------------------------------------------------------------------------------------------------------------AAAAAAAAAAAAAAAACACCAAC-C-AAAAA--------------------------------------------------------------
>Avictrix11
---ATATTTTATTTTTGGTATTTGATCAGGGATGATCGGGTCTGCTTTAAGGATAATTATTCGAATAGAATTAGGGACCCCTTCTCAGTTAATTGGAAATGATCAAATTTATAATTCTATTGTTACAGCTCATGCTTTTATTATAATTTTTTTTATAGTTATACCTATTATAGTTGGGGGGTTTGGGAATTATATAATTCCTTTAATATTATCAGCCCCTGATATAGCTTTCCCGCGTCTTAATAATATAAGATTTTGATTATTGATCCCATCATTAATTTTATTAATTTCAAGAATATTTATTGATCAAGGAGCTGGTACAGGATGAACTGTTTACCCCCCATTATCTTCTAATTTAGGTCATTCTGGGATTTCTGTCGATTTAACAATTTTTTCTTTACATATAAGAGGGGTTTCTTCAATTTTAGGGTCTATTAATTTTATTACTACAATTTTAAATATGCGACCTGTAAATTTATCAATAGATAAAATTTCATTATTTATTTGATCTATTTTATTAACAACAATTTTATTATTATTATCATTGCCTGTTTTAGCTGGGGGAATTACTATATTATTATTTGATCGAAATTTAAATACTTCTTTTTT------------TTAATTAAAGAATAGAATGAAAGATTTCATAAAATATNAACTATATNAAATTTAATAAAATTNTTAATTNTATTTTAAAGTAAAAAATCTTTNATATTTTTATTAGACGATAAGACCCTATAGAACTTTATATNATA-ATANTTAAATA-AAAATTTAATTATG-TAAATTAATTAATTTATAATATTATATNGGGGGTATAAAAAAATTAAACAAATTTTTTTATTTTAAATAATACTNA--TAAGTGAAATT--NAAATAAGAGTGTTAATTTATAAATTANTAAAACTAGTTACCTTAGGGATAACAGCATAATTTT-----------------------GATACGAGCGAAA-AATGAACGTTCGTCACAATATTTTGTTTTTCATTCATTTGAAATAATCAAAGTTGTGGCGTCGTTTGAAATAAGTTGAGAAAAAACGTTCCTTGACACACAAAACATAGCCGTCCAGGTCTGTC-----TAGT--------------------ACAGATTTTGAACGCAATCACGTGCACAAATTCATGTGT------TTTGATAGTGAATNGGTTGTGTCGAGTCCCGGAGTTAAAATATTTTATTTTGCACGGATCGAT-ATCAAATCATTTTCATGTTTCATT------------------------------------------------------------------------------------------------------------------AAAAAA-CAAA--A-ACACCAAC---AAAC-AAAAACAAAAAAAAAAAAAAAC---C-AA-AC-AAAAAAAACAA------------------
>Avictrix12
-TTATATTTTATTTTTGGTATTTGATCAGGGATGATCGGGTCTGCTTTAAGAATAATTATTCGAATAGAATTAGGGACCCCTTCTCAGTTAATTGGAAATGATCAAATTTATAATTCTATTGTTACAGCTCATGCTTTTATTATAATTTTTTTTATAGTTATACCTATTATAGTTGGGGGGTTTGGAAATTATATAATTCCTTTAATATTATCAGCCCCTGATATAGCTTTCCCGCGTCTTAATAATATAAGATTTTGATTATTGATCCCATCATTAATTTTATTAATTTCAAGAATATTTATTGATCAAGGGGCTGGCACAGGATGAACTGTTTACCCCCCATTATCTTCTAATTTAGGTCATTCTGGGATTTCTGTCGATTTAACAATTTTTTCTTTACATATAAGAGGGGTTTCTTCAATTTTAGGGTCTATTAATTTTATTACTACAATTTTAAATATGCGACCTGTAAATTTATCAATAGATAAAATTTCATTATTTATTTGATCTATTTTATTAACAACAATTTTATTATTATTATCGTTGCCTGTTCTAGCTGGGGG------------------------------------------------ATTTGTCTTTTAATTAAAGAATAGAATGAAAGATTTCATAAAATATTAACTATATAAAATTTAATAAAATTTTTAATTTTATTTTAAAGTAAAAAATCTTTAATATTTTTATTAGACGATAAGACCCTATAGAACTTTATATTATA-ATAATTAAATA-AAAATTTAATTATG-TAAATTAATTAATTTATGATATTATATTGGGGGTATAAAAAAATTAAACAAATTTTTTTATTTTAAATAATACTTA--TAAGTGAAATT--GAAATAAGAGTGTTAATTTATAAATTACTAAAACTAGTTACCTTAGGGATAACAGCATAATTTTTTTAAAAAGTTCTTATTGATAAAGATACGAGCGAAA-AATGAACGTTCGTCACAATATTTTGTTTTTCATTCATTTGAAATAATCAAAGTTGTGGCGTCGTTTGAAATAAGTTGAGAAAAAACGTTCCTTGACACACAAAACATAGCCGTCCAGGTCTGTC-----TAGT--------------------ACAGATTTTGAACGCAATCACGTGCACAAATTCATGTGT------TTTGATAGTGAATNGGTTGTGTCGAGTCCCGGAGTTAAAATATTTTATTTTGCACGGATCGAT-ATCAAATCATTTTCATGTTTCATT------------------------------------------------------------------------------------------------------------------AC---A-AAAAAAAAACACCAAC-C-AAAAAAAAAACAAAAAAAAAAAAAAAC---C-AA-AC-AAAAAAAACAA------------------
>Avictrix13
--TATATTTTATTTTTGGTATTTGATCAGGGATGATCGGGTCTGCTTTAAGAATAATTATTCGAATAGAATTAGGGACCCCTTCTCAGTTAATTGGAAATGATCAAATTTATAATTCTATTGTTACAGCTCATGCTTTTATTATAATTTTTTTTATAGTTATACCTATTATAGTTGGGGGGTTTGGAAATTATATAATTCCTTTAATATTATCAGCCCCTGATATAGCTTTCCCGCGTCTTAATAATATAAGATTTTGATTATTGATCCCATCATTAATTTTATTAATTTCAAGAATATTTATTGATCAAGGGGCTGGCACAGGATGAACTGTTTACCCCCCATTATCTTCTAATTTAGGTCATTCTGGGATTTCTGTCGATTTAACAATTTTTTCTTTACATATAAGAGGGGTTTCTTCAATTTTAGGGTCTATTAATTTTATTACTACAATTTTAAATATGCGACCTGTAAATTTATCAATAGATAAAATTTCATTATTTATTTGATCTATTTTATTAACAACAATTTTATTATTATTATCGTTGCCTGTTCTAGCTGGGGGAATTACTATATTATTATTTGATCGAAATTTAAATACTTCTTTTTT---ATTTGTCTTTTAATTAAAGAATAGAATGAAAGATTTCATAAAATATTAACTATATAAAATTTAATAAAATTTTTAATTTTATTTTAAAGTAAAAAATCTTTAATATTTTTATTAGACGATAAGACCCTATAGAACTTTATATTATA-ATAATTAAATA-AAAATTTAATTATG-TAAATTAATTAATTTATGATATTATATTGGGGGTATAAAAAAATTAAACAAATTTTTTTATTTTAAATAATACTTA--TAAGTGAAATT--GAAATAAGAGTGTTAATTTATAAATTACTAAAACTAGTTACCTTAGGGATAACAGCATAATTTTTTT--------------------GATACGAGCGAAA-AATGAACGTTCGTCACAATATTTTGTTTNTCATTCATNTGAAATAATCAAAGNTGTGGCGTCGTNTGAAATAAGTTGAGAAAAAACGTTCCNNGACACACAAAANATAGCCGTCCAGGTCTGTC-----TAGT--------------------ACAGATTTNGAACGCAATCACGTGCACAAATTCATGTGT------TTTGATAGTGAATNGGTTGTGTCGAGTCCCGGAGTTAAAATATTTTATTTTGCACGGATCGAT-ATCAAATCATTTTCATGTTTC---------------------------------------------------------------------------------------------------------------------AAAAAACAAAAAAAAACACCAAC-C-AAAACAAAAACAAAAAAAAAAAAAAAC---C-AA-AC-AAAAAAAACAA------------------
>Avictrix14
---------------TGGTATTTGATCAGGGATGATCGGGTCTGCTTTAAGAATAATTATTCGAATAGAATTAGGGACCCCTTCTCAGTTAATTGGAAATGATCAAATTTATAATTCTATTGTTACAGCTCATGCTTTTATTATAATTTTTTTTATAGTTATACCTATTATAGTTGGGGGGTTTGGAAATTATATAATTCCTTTAATATTATCAGCCCCTGATATAGCTTTCCCGCGTCTTAATAATATAAGATTTTGATTATTGATCCCATCATTAATTTTATTAATTTCAAGAATATTTATTGATCAAGGGGCTGGCACAGGATGAACTGTTTACCCTCCATTATCTTCTAATTTAGGTCATTCTGGGATTTCTGTCGATTTAACAATTTTTTCTTTACATATAAGAGGGGTTTCTTCAATTTTAGGGTCTATTAATTTTATTACTACAANTTTAAATATGCGACCTGTAAATTTATCAATAGATAAAATTTCATTATTTATTTGATCTATTTTATTAACAACAATTTTATTATTATTATCGTTGCCTGTTCTAGCTGGGGG------------------------------------------------ATTTGTCTTTTAATTAAAGAATAGAATGAAAGATTTCATAAAATATNAACTATATNAAATTTAANAAAATTNTTAATTNTATTTTAAAGTANAAAATCTTTNATATTTTTATTAGACGATAAGACCCTATAGAACTTTATATTATA-ATANTTAAATN-AAAATTTAATTATG-TAAATTAATTAATTTATGATATTATATTGGGGGTATNAAAAAATTNAACNAATTTTTTTATTTTAAATAATACTTA--TAAGTGAAATT--GAAATAAGAGTGTTAATTTATAAATTANTAAAACTAGTTACCTTAGGGATAACAGCATAATTTTTTTAAAAAGTTCTTATTGATAAAGATACGAGCGAAA-AATGAACGTTCGTCACAATATTTTGTTTTTCATTCATTTGAAATAATCAAAGTTGTGGCGTCGTTTGAAATAAGTTGAGAAAAAACGTTCCTTGACACACAAAACATAGCCGTCCAGGTCTGTC-----TAGT--------------------ACAGATTTTGAACGCAATCACGTGCACAAATTCATGTGT------TTTGATAGTGAATTGGTTGTGTCGAGTCCCGGAGTTAAAATATTTTATTTTGCACGGATCGAT-ATCAAATCATTTTCATGTTTCATTACATATTGTGTACAAAT------GTGATTTTAAAAATTTTTGGACGGTTTGTGTTTAATTTCAAGTGTAACTTAATATTTTTTTCTTGACG-----------------------AC---A-AAAAAAA-ACA-CAAC-C-AAAAAAAAAACAAAAAAAAAAAAAAAC---C-AA-AC-AAAAAAAACAAAAACAAAAAAAAAAAAAA
>Aramulifera15
ATTATATTTTATTTTTGGTATTTGATCAGGAATAATTGGTTCAGCTCTAAGAATAATTATTCGAATAGAATTAGGTACTCCATCTCAATTAATTGGAAATGATCAAATTTATAATTCAATTGTTACAGCCCATGCTTTTATTATAATTTTTTTTATAGTTATACCTATTATAGTAGGAGGGTTTGGTAATTATATAGTTCCATTAATATTATCTGCTCCTGATATAGCTTTCCCTCGATTAAATAATATAAGATATTGATTATTAATTCCAGCTTTGATTTTATTAACTTCAAGAATATTTATTGATCAAGGGGCTGGTACTGGATGAACAGTTTATCCACCTTTATCTTCAAATTTAGGTCATCCTGGAATTTCAGTAGATTTAACTATTTTTTCTTTACATTTAAGAGGGATCTCCTCAATTTTAGGTTCAATTAATTTTATTACAACAATTTTAAATATACGTCCTAAAAATATAACTATAGATAAAATTTCTTTATTTGTTTGATCAATTTTTTTAACAACAATTTTATTACTATTATCTCTTCCTGTTTTAGCAGGAGGAATTACGATATTATTATTTGATCGTAATTTAAATACCTCATTTTTTGA----------------------------------------------------------------------------------------------------------------------------------------------------------------------------------------------------------------------------------------------------------------------------------------------------------------------------------------------------------------GATACGAGCGAAATAATGAATGTTCGTCAC-AGACTATTC-----------------------AGTGTGTGGCGTCATTTGAAATAAGTTGAT--AAAACGTTCCTTGACAC-----AC-TACCCGTCA--GTCTGTTG----TATTTTATATAAAG-----------CAGATGTTGAACGCAATCACGTGCAT-ATTTCAAGTGTAA-TAGT-CGATTGTAGGTTGGTTGTGTCGAGTCCCGGAGC--ATAT---TAATTTTGCACGGACCGACAAT--AATCAATTTTATGATTGCTTAAA-AATTATTACAC-----------ATGTTGAAAGAT---TGA-AAT-TGTGCA------CAAATGTGATT---TTTTACCTTTTTTATAAGGATGACGGTGTTTTGTGTGTCAAAAAAAAAAC--A-----------------AAAAAAACACA-CAACACACAAAC-AAAC-CACCACAAC-AACAACC--ACCCACAC--AAA
>Aramulifera16
----TATTTTATTTTTGGTATTTGATCAGGAATAATTGGTTCAGCTCTAAGAATAATTATTCGAATAGAATTAGGTACTCCATCTCAATTAATTGGAAATGATCAAATTTATAATTCAATTGTTACAGCCCATGCTTTTATTATAATTTTTTTTATAGTTATACCTATTATAGTAGGAGGGTTTGGTAATTATATAGTTCCATTAATATTATCTGCTCCTGATATAGCTTTCCCTCGATTAAATAATATAAGATATTGATTATTAGTTCCGGCTTTGATTTTATTAACTTCAAGAATATTTATTGATCAAGGGGCTGGTACTGGATGAACAGTTTATCCACCTTTATCTTCAAATTTAGGTCATCCTGGAATTTCAGTAGATTTAACTATTTTTTCTTTACATTTAAGAGGGATCTCCTCAATTTTAGGTTCAATTAATTTTATTACAACAATTTTAAATATACGTCCTAAAAATATAACTATAGATAAAATTTCTTTATTTGTTTGATCAATTTTTTTAACAACAATTTTATTACTATTATCTCTTCCTGTTTTAGCAGGAGGAATTACGATATTATTATTTGATCGTAATTTAAATACCTCATTTTTTGA----------------------------------------------------------------------------------------------------------------------------------------------------------------------------------------------------------------------------------------------------------------------------------------------------------------------------------------------------------------GATACGAGCGAAATAATGAATGTTCGTCAC-AGACTATTC-----------------------AGTGTGTGGCGTCATTTGAAATAAGTTGAT--AAAACGTTCCTTGACAC-----AC-TACCCGTCA--GTCTGTTG----TATTTTATATAAAG-----------CAGATGTTGAACGCAATCACGTGCAT-ATTTCAAGTGTAA-TAGT-CGATTGTAGGTTGGTTGTGTCGAGTCCCGGAGC--ATAT---TAATTTTGCACGGACCGACAAT--AATCAATTTTATGATTGCTTAAA-AATTATTACAC-----------ATGTTGAAAGAT---TGA-AAT-TGTGCA------CAAATGTGATT---TTTTACCTTTTTTATAAGGATGACGGTGTTTTGTGTGTCAAAAAAAAAAC--A-----------------AAAAAAACACA-CAACACACAAAC-AAAC-CACCACAAC-AACAACC--ACCCACAC--AAA
>Aramulifera17
ATTATATTTTATTTTTGGTATTTGATCAGGAATAATTGGTTCAGCTCTAAGAATAATTATTCGAATAGAATTAGGTACTCCATCTCAATTAATTGGAAATGATCAAATTTATAATTCAATTGTTACAGCCCATGCTTTTATTATAATTTTTTTTATAGTTATACCTATTATAGTAGGAGGGTTTGGTAATTATATAGTTCCATTAATATTATCTGCTCCTGATATAGCTTTCCCTCGATTAAATAATATAAGATATTGATTATTAATTCCGGCTTTGATTTTATTAACTTCAAGAATATTTATTGATCAAGGGGCTGGTACTGGATGAACAGTTTATCCACCTTTATCTTCAAATTTAGGTCATCCTGGAATTTCAGTAGATTTAACTATTTTTTCTTTACATTTAAGAGGGATCTCCTCAATTTTAGGTTCAATTAATTTTATTACAACAATTTTAAATATACGTCCTAAAAATATAACTATAGATAAAATTTCTTTATTTGTTTGATCAATTTTTTTAACAACAATTTTATTACTATTATCTCTTCCTGTTTTAGCAGGAGGAATTACGATATTATTATTTGATCGTAATTTAAATACCTCATTTTTTGA----------------------------------------------------------------------------------------------------------------------------------------------------------------------------------------------------------------------------------------------------------------------------------------------------------------------------------------------------------------GATACGAGCGAAATAATGAATGTTCGTCAC-AGACTATTC-----------------------AGTGTGTGGCGTCATTTGAAATAAGTTGAT--AAAACGTTCCTTGACAC-----AC-TACCCGTCA--GTCTGTT----TTATTTTATATAAAG-----------CAGATGTTGAACGCAATCACGTGCAT-ATTTCAAGTGTAA-TAGT-CGATTGTAGGTTGGTTGTGTCGAGTCCCGGAGC--ATAT---TAATTTTGCACGGACCGACAAT--AATCAATTTTATGATTGCTTAAA-AATTATTACAC-----------ATGTTGAAAGAT---TGA-AAT-TGTGCA------CAAATGTGATT---TTTTACCTTTTTTATAAGGATGACGGTGTTTTGTGTGTCAAAAAAAAAAC--A-----------------AAAAAAACACA-CAACACACAACA-AAAC-CACCACAAC-AACAACC--ACCCACAC--AAA
>Aramulifera18
-TTATATTTTATTTTTGGTATTTGATCAGGAATAATTGGTTCAGCTCTAAGAATAATTATTCGAATAGAATTAGGTACTCCATCTCAATTAATTGGAAATGATCAAATTTATAATTCAATTGTTACAGCCCATGCTTTTATTATAATTTTTTTTATAGTTATACCTATTATAGTAGGAGGGTTTGGTAATTATATAGTTCCATTAATATTATCTGCTCCTGATATAGCTTTCCCTCGATTAAATAATATAAGATATTGATTATTAATTCCGGCTTTGATTTTATTAACTTCAAGAATATTTATTGATCAAGGGGCTGGTACTGGATGAACAGTTTATCCACCTTTATCTTCAAATTTAGGTCATCCTGGAATTTCAGTAGATTTAACTATTTTTTCTTTACATTTAAGAGGGATCTCCTCAATTTTAGGTTCAATTAATTTTATTACAACAATTTTAAATATACGTCCTAAAAATATAACTATAGATAAAATTTCTTTATTTGTTTGATCAATTTTTTTAACAACAATTTTATTACTATTATCTCTTCCTGTTTTAGCAGGAGGAATTACGATATTATTATTTGATCGTAATTTAAATACCTCATTTTTTGA----------------------------------------------------------------------------------------------------------------------------------------------------------------------------------------------------------------------------------------------------------------------------------------------------------------------------------------------------------------GATACGAGCGAAATAATGAATGTTCGTCAC-AGACTATTC-----------------------AGTGTGTGGCGTCATTTGAAATAAGTTGAT--AAAACGTTCCTTGACAC-----AC-TACCCGTCA--GTCTGTTN----TATTTTATATAAAG-----------CAGATGTTGAACGCAATCACGTGCAT-ATTTCAAGTGTAA-TAGT-CGATTGTAGGTTGGTTGTGTCGAGTCCCGGAGC--ATAT---TAATTTTGCACGGACCGACAAT--AATCAATTTTATGATTGCTTAAA-AATTATTACAC-----------ATGTTGAAAGAT---TGA-AAT-TGTGCA------CAAATGTGATT---TTTTACNTTTTTTATAAGGATGACGGTGTTTTGTGTGTCAAAAAAAAAAC--A-----------------AAAAAAACACA-CAACACACA----AAAC-CACCACAAC-AACAACC--ACCCACAC--AAA
>Aramulifera19
---ATATTTTATTTTTGGTATTTGATCAGGAATAATTGGTTCAGCTCTAAGAATAATTATTCGAATAGAATTAGGTACTCCATCTCAATTAATTGGAAATGATCAAATTTATAATTCAATTGTTACAGCCCATGCTTTTATTATAATTTTTTTTATAGTTATACCTATTATAGTAGGAGGGTTTGGTAATTATATAGTTCCATTAATATTATCTGCTCCTGATATAGCTTTCCCTCGATTAAATAATATAAGATATTGATTATTAATTCCGGCTTTGATTTTATTAACTTCAAGAATATTTATTGATCAAGGGGCTGGTACTGGATGAACAGTTTATCCACCTTTATCTTCAAATTTAGGTCATCCTGGAATTTCAGTAGATTTAACTATTTTTTCTTTACATTTAAGAGGGATCTCCTCAATTTTAGGTTCAATTAATTTTATTACAACAATTTTAAATATACGTCCTAAAAATATAACTATAGATAAAATTTCTTTATTTGTTTGATCAATTTTTTTAACAACAATTTTATTACTATTATCTCTTCCTGTTTTAGCAGGAGGAATTACGATATTATTATTTGATCGTAATTTAAATACCTCATTT---------------------------------------------------------------------------------------------------------------------------------------------------------------------------------------------------------------------------------------------------------------------------------------------------------------------------------------------------------------------GATACGAGCGAAATAATGAATGTTCGTCAC-AGACTATTC-----------------------AGTGTGTGGCGTCATTTGAAATAAGTTGAT--AAAACGTTCCTTGACAC-----AC-TACCCGTCA--GTCTGTTG----TATTTTATATAAAG-----------CAGATGTTGAACGCAATCACGTGCAT-ATTTCAAGTGTAA-TAGT-CGATTGTAGGTTGGTTGTGTCGAGTCCCGGAGC--ATAT---TAATTTTGCACGGACCGACAAT--AATCAATTTTATGATTGCTTAAA-AATTATTACAC-----------ATGTTGAAAGAT---TGA-AAT-TGTGCA------CAAATGTGATT---TTTTACNTTTTTTATAANGATGACGGTGTTTTGTGTGTCAAAAAC---A---A-----------------AAAAAAACACA-CAACACACAAAC-AAAC-CACCACAAC-AACAACC--ACCCACAC--AAA
>Aramulifera20
-TTATATTTTATTTTTGGTATTTGATCAGGAATAATTGGTTCAGCTCTAAGAATAATTATTCGAATAGAATTAGGTACTCCATCTCAATTAATTGGAAATGATCAAATTTATAATTCAATTGTTACAGCCCATGCTTTTATTATAATTTTTTTTATAGTTATACCTATTATAGTAGGAGGGTTTGGTAATTATATAGTTCCATTAATATTATCTGCTCCTGATATAGCTTTCCCTCGATTAAATAATATAAGATATTGATTATTAATTCCGGCTTTGATTTTATTAACTTCAAGAATATTTATTGATCAAGGGGCTGGTACTGGATGAACAGTTTATCCACCTTTATCTTCAAATTTAGGTCATCCTGGAATTTCAGTAGATTTAACTATTTTTTCTTTACATTTAAGAGGGATCTCCTCAATTTTAGGTTCAATTAATTTTATTACAACAATTTTAAATATACGTCCTAAAAATATAACTATAGATAAAATTTCTTTATTTGTTTGATCAATTTTTTTAACAACAATTTTATTACTATTATCTCTTCCTGTTTTAGCAGGAGGAATTACGATATTATTATTTGATCGTAATTTAAATACCTCATTTTTTGA----------------------------------------------------------------------------------------------------------------------------------------------------------------------------------------------------------------------------------------------------------------------------------------------------------------------------------------------------------------GATACGAGCGAAATAATGAATGTTCGTCAC-AGACTATTC-----------------------AGTGTGTGGCGTCATTTGAAATAAGTTGAT--AAAACGTTCCTTGACAC-----AC-TACCCGTCA--GTCTGTTN----TATTTTATATAAAG-----------CAGATGTTGAACGCAATCACGTGCAT-ATTTCAAGTGTAA-TAGT-CGATTGTAGGTTGGTTGTGTCGAGTCCCGGAGC--ATAT---TAATTTTGCACGGACCGACAAT--AATCAATTTTATGATTGCTTAAA-AATTATTACAC-----------ATGTTGAAAGAT---TGA-AAT-TGTGCA------CAAATGTGATT---TTTTACCTTTTTTATAAGGATGACGGTGTTTTGTGTGTCAAAAAAAAAAC--A-----------------AAAAAAACACA-CAACACACA----AAAC-CACCACAAC-AACAACC--ACCCACAC--AAA
>Aramulifera21
ATTATATTTTATTTTTGGTATTTGATCAGGAATAATTGGTTCAGCTCTAAGAATAATTATTCGAATAGAATTAGGTACTCCATCTCAATTAATTGGAAATGATCAAATTTATAATTCAATTGTTACAGCCCATGCTTTTATTATAATTTTTTTTATAGTTATACCTATTATAGTAGGAGGGTTTGGTAATTATATAGTTCCATTAATATTATCTGCTCCTGATATAGCTTTCCCTCGATTAAATAATATAAGATATTGATTATTAATTCCGGCTTTGATTTTATTAACTTCAAGAATATTTATTGATCAAGGGGCTGGTACTGGATGAACAGTTTATCCACCTTTATCTTCAAATTTAGGTCATCCTGGAATTTCAGTAGATTTAACTATTTTTTCTTTACATTTAAGAGGGATCTCCTCAATTTTAGGTTCAATTAATTTTATTACAACAATTTTAAATATACGTCCTAAAAATATAACTATAGATAAAATTTCTTTATTTGTTTGATCAATTTTTTTAACAACAATTTTATTACTATTATCTCTTCCTGTTTTAGCAGGAGGAATTACGATATTATTATTTGATCGTAATTTAAATACCTCATTT---------------------------------------------------------------------------------------------------------------------------------------------------------------------------------------------------------------------------------------------------------------------------------------------------------------------------------------------------------------------GATACGAGCGAAATAATGAATGTTCGTCAC-AGACTATTC-----------------------AGTGTGTGGCGTCATTTGAAATAAGTTGAT--AAAACGTTCCTTGACAC-----AC-TACCCGTCA--GTCTGTTG----TATTTTATATAAAG-----------CAGATGTTGAACGCAATCACGTGCAT-ATTTCAAGTGTAA-TAGT-CGATTGTAGGTTGGTTGTGTCGAGTCCCGGAGC--ATAT---TAATTTTGCACGGACCGACAAT--AATCAATTTTATGATTGCTTAAA-AATTATTACAC-----------ATGTTGAAAGAT---TGA-AAT-TGTGCA------CAAATGTGATT---TTTTACCTTTTTTATAAGGATGACGGTGTTTTGTGTGTCAAAAAC---A---A-----------------AAAAAAACACA-CAACACACAAAC-AAAC-CACCACAAC-AACAACC--ACCCACAC--AAA
>Abrevis22
ATTATATTTTATTTTTGGAATTTGATCAGGAATAATTGGATCTGCATTAAGAATAATTATTCGAATAGAATTAGGTACACCTTCTCAATTAATTGGAAATGACCAAATTTATAACTCAATTGTAACAGCTCATGCATTTATTATAATTTTTTTTATAGTTATACCAATTATAGTAGGAGGATTTGGAAATTATATAATTCCATTAATATTATCAGCTCCAGATATAGCTTTCCCCCGATTAAATAATATAAGATTTTGATTATTAGTCCCATCTTTAATTTTATTAATTTCAAGAATATTTATTGATCAAGGGGCAGGAACAGGATGAACTGTATATCCCCCATTATCATCTAATTTGGGACATTCAGGTATTTCTGTAGACTTAACAATTTTTTCTTTACATTTAAGGGGAATTTCTTCTATTTTAGGATCAATTAATTTTATTACAACTATTTTAAATATACGACCTATTATAATATCTATAGATAAAATTTCTTTATTTATTTGATCTATTTTTTTAACAACTATTTTATTATTGTTATCTTTACCAGTTTTAGCAGGTGGAATTACAATATTATTATTTGATCGAAATTTAAATACTTCATTTTTTGAATTTGTCTTTTAATTAGGGAATTGAATGAAAGATTAAATAAAATATTAACTATAT-AAATTTAATAAAATTTTTAATTTTATTTTTAAGTAAAAAATCTTAAATAATATTATTAGACGATAAGACCCTATAGAACTTTATATTATATAAATTTAAATA-AAAATTATATTTTTTTAAATTAATTGTATAATAATATTATATTGGGGGTATAAAAAAATTTATTAAATTTTTTTATTTAATTTTACA-TTA-ATAAATGAAATTTATAAATAAGAGTGTTTAAATAAAAATTACTAAAATAAGTTACCTTAGGGATAACAGCATAATTTTTTTAGAAAGTTCTTATTGATAAAGATACGAGCGAAATAATGAATGTTCGTCACATCACGCTACTTTT------ACGAGTAGTTTGTGGTTTGTGGCGTCATTTGAAACAAGTTGAT--GAAACGTTCCTTGACA------AC--AGCCGTCC--GTCTGTTG-TCTTATTTTTTACAAAAATATACGACAACAGATGTTGAACGCAATCACGTGCAC-ATTTCAAGTGTAATTTGT-CGATTGTAAGTTGGTTGTGTCGAGTCCCGGAGTTAAAAT---TTATTTTACACGGACCGACAAT--GATCAGCTTTATGATTGCTT----------TACACAC---------ATGTTGAACGAT---TGA-AAT-TGTGCA------CAAATGTGATT---TTTTG-----------------------TTTTTTTTTTCAAAAAAAAAAAAAACAAACAACACAAAAAAAAAAAAAAAAAACCAC-C-ACAAAACAAAAACAACAAAAC-AACAC-A-CACCCACAC--C--
>Abrevis23
ATTATATTTTATTTTTGGAATTTGATCAGGAATAATTGGATCTGCATTAAGAATAATTATTCGAATAGAATTAGGTACACCTTCTCAATTAATTGGAAATGACCAAATTTATAACTCAATTGTAACAGCTCATGCATTTATTATAATTTTTTTTATAGTTATACCAATTATAGTAGGAGGATTTGGAAATTATATAATTCCATTAATACTATCAGCTCCAGATATAGCTTTCCCCCGATTAAATAATATAAGATTTTGATTATTAGTCCCATCTTTAATTTTATTAATTTCAAGAATATTTATTGATCAAGGGGCAGGAACAGGATGAACTGTATATCCCCCATTATCATCTAATTTGGGACATTCAGGTATTTCTGTAGACTTAACAATTTTTTCTTTACATTTAAGGGGAATTTCTTCTATTTTAGGATCAATTAATTTTATTACAACTATTTTAAATATACGACCTATTATAATATCTATAGATAAAATTTCTTTATTTATTTGATCTATTTTTTTAACAACTATTTTATTATTGTTATCTTTACCAGTTTTAGCTGGTGGAATTACAATATTATTATTTGATCGAAATTTAAATACTTCATTTTTTGAATTTGTCTTTTAATTAGGGAATTGAATGAAAGATTAAATAAAATATTAACTATAT-AAATTTAATAAAATTTTTAATTTTATTTTTAAGTAAAAAATCTTAAATAATATTATTAGACGATAAGACCCTATAGAACTTTATATTATATAAATTTAAATA-AAAATTATATTTTTTTAAATTAATTGTATAATAATATTATATTGGGGGTATAAAAAAATTTATTAAATTTTTTTATTTAATTTTACA-TTA-ATAAATGAAATTTATAAATAAGAGTGTTTAAATAAAAATTACTAAAATAAGTGACCTTAGGGATAACAGCATAATTTTTTTAGAAAGTTCTTATTGATAAA----------------------------------------------------GAGTAGTTTGTGGTTTGTGGCGTCATTTGAAACAAGTTGAT--GAAACGTTCCTTGACA------AC--AGCCGTCC--GTCTGTTG-TCTTATTTTTTACAAAAATATACGACAACAGATGTTGAACGCAATCACGTGCAC-ATTTCAAGTGTAATTTGT-CGATTGTAAGTTGGTTGTGTCGAGTCCCGGAGTTAAAAT---TTATTTTACACGGACCGACAAT--GATCAGCTTTATGATTGCTT----------TACACAC---------ATGTTGAACGAT---TGA-AAT-TGTGCA------CAAATGTGATT---TTTTG-----------------------TTTTTTTTTTCAAAAAAAAAAAAAACAAACAACACAAAAAAAA-ACA----AA-CAC-C-ACAAAACAAAAACAACAAAAC-AACAC-A-CACCCACAC--C--
>Abrevis24
ATTATATTTTATTTTTGGAATTTGATCAGGAATAATTGGATCTGCATTAAGAATAATTATTCGAATAGAATTAGGTACACCTTCTCAATTAATTGGAAATGACCAAATTTATAACTCAATTGTAACAGCTCATGCATTTATTATAATTTTTTTTATAGTTATACCAATTATAGTAGGAGGATTTGGAAATTATATAATTCCATTAATATTATCAGCTCCAGATATAGCTTTCCCCCGATTAAATAATATAAGATTTTGATTATTAGTCCCATCTTTAATTTTATTAATTTCAAGAATATTTATTGATCAAGGGGCAGGAACAGGATGAACTGTATATCCCCCATTATCATCTAATTTGGGACATTCAGGTATTTCTGTAGACTTAACAATTTTTTCTTTACATTTAAGGGGAATTTCTTCTATTTTAGGATCAATTAATTTTATTACAACTATTTTAAATATACGACCTATTATAATATCTATAGATAAAATTTCTTTATTTATTTGATCTATTTTTTTAACAACTATTTTATTATTGTTATCTTTACCAGTTTTAGCTGGTGGAATTACAATATTATTATTTGATCGAAATTTAAATACTTCATTTTTTGAATTTGTCTTTTAATTAGGGAATTGAATGAAAGATTAAATAAAATATTAACTATAT-AAATTTAATAAAATTTTTAATTTTATTTTTAAGTAAAAAATCTTAAATAATATTATTAGACGATAAGACCCTATAGAACTTTATATTATATAAATTTAAATA-AAAATTATATTTTTTTAAATTAATTGTATAATAATATTATATTGGGGGTATAAAAAAATTTATTAAATTTTTTTATTTAATTTTACA-TTA-ATAAATGAAATTTATAAATAAGAGTGTTTAAATAAAAATTACTAAAATAAGTNACCTTAGGGATAACAGCATAATTTTTTTAGAAAGTTCTTATTGATAAA----------------------------------------------------------------------GGCGTCATTTGAAACAAGTTGAT--GAAACGTTCCTTGACA------AC--AGCCGTCC--GTCTGTTG-TCTTATTTTTTACAAAAATATACGACAACAGATGTTGAACGCAATCACGTGCAC-ATTTCAAGTGTAATTTGT-CGATTGTAAGTTGGTTGTGTCGAGTCCCGGAGTTAAAAT---TTATTTTACACGGACCGACAAT--GATCAGCTTTATGATTGCTT----------TACACAC---------ATGTTGAACGAT---TGA-NAT-TGTGCA------CAAATGTGATT---TTTTGT----------------------TTTTTTTTTTCAAAAAAAAAAAAAACAAACAACACAAAAAAAA-A-C-------CAC-C-ACAAAACAAAAACAACAAAAC-AACAC-A-CAC-CACAC--AC-
>Abrevis25
--------------------------------TAATTGGATCTGCATTAAGAATAATTATTCGAATAGAATTAGGTACACCTTCTCAATTAATTGGAAATGACCAAATTTATAACTCAATTGTAACAGCTCANGCATTTATTATAATTTTTTTTATAGTTATACCAATTATAGTAGGAGGATTTGGAAATTATATAATTCCATTAATATTATCAGCTCCAGATATAGCTTTCCCCCGATTAAATAATATAAGATTTTGATTATTAGTCCCATCTTTAATTTTATTAATTTCAAGAATATTTATTGATCAAGGGGCAGGAACAGGATGAACTGTATATCCCCCATTATCATCTAATTTGGGACATTCAGGTATTTCTGTAGACTTAACAATTTTTTCTTTACATTTAAGGGGAATTTCTTCTATTTTAGGATCAATTAATTTTATTACAACTATTTTAAATATACGACCTATTATAATATCTATAGATAAAATTTCTTTATTTATTTGATCTATTTTTTTAACAACTATTTTATTATTGTTATCTTTACCAGTTTTAGCTGGTGGAATTACAATATTATTATTTGATCGAAATTTAAATACTTCATTTTTTGAATTTGTCTTTTAATTAGGGAATTGAATGAAAGATTAAATAAAATATTAACTATAT-AAATTTAATAAAATTTTTAATTTTATTTTTAAGTAAAAAATCTTAAATAATATTATTAGACGATAAGACCCTATAGAACTTTATATTATATAAATTTAAATA-AAAATTATATTTTTTTAAATTAATTGTATAATAATATTATATTGGGGGTATAAAAAAATTTATTAAATTTTTTTATTTAATTTTACA-TTA-ATAAATGAAATTTATAAATAAGAGTGTTTAAATAAAAATTACTAAAATAAGTTACCTTAGGGATAACAGCATAATTTTTTTAGAAAGTTCTTATTGATAA-------------------------------------------------------------------------------------------------------------------------------------------------------------------------------------------------------------------------------------------------------------------------------------------------------------------------------------------------------------------------------------------------------------------------------AAAAAAAAAAAAAACAAACAACACAAAAAAAA-------------------------------------------------------------
>Abrevis26
ATTATATTTTATTTTTGGAATTTGATCAGGAATAATTGGATCTGCATTAAGAATAATTATTCGAATAGAATTAGGTACACCTTCTCAATTAATTGGAAATGACCAAATTTATAACTCAATTGTAACAGCTCATGCATTTATTATAATTTTTTTTATAGTTATACCAATTATAGTAGGAGGATTTGGAAATTATATAATTCCATTAATATTATCAGCTCCAGATATAGCTTTCCCCCGATTAAATAATATAAGATTTTGATTATTAGTCCCCTCTTTAATTTTATTAATTTCAAGAATATTTATTGATCAGGGGGCAGGAACAGGATGAACTGTATATCCCCCATTATCATCTAATTTGGGACATTCAGGTATTTCTGTAGACTTAACAATTTTTTCTTTACATTTAAGGGGAATTTCTTCTATTTTAGGATCAATTAATTTTATTACAACTATTTTAAATATACGACCTATTATAATATCTATAGATAAAATTTCTTTATTTATTTGATCTATTTTTTTAACAACTATTTTATTATTGTTATCTTTACCAGTTTTAGCTGGTGGAATTACAATATTATTATTTGATCGAAATTTAAATACTTCATTTTTTGA----GTCTCTTAATTAGGGAATTGAATGAAAGATTAAATAAAATATTAACTATAT-AAATTTAATAAAATTTTTAATTTTATTTTTAAGTNAAAAATCTNAAATAATATTATTAGACGATAAGACCCTATAGAACTTTATATTATATAAATTTAAATA-AAAATTATATTTTT-TAAATTAATNGTATAATAATATTATATTGGGGGTATAAAAAAATTTATTAAATTTTTTTATTTAATTTTACA-TTA-ATAAATGAAATTTATAAATAAGAGTGTTTAAATAAAAATTACTAAAATAAGTNACCTTAGGGATAACAGCATAATTTTTTTAGAAAGTTCTTATTGATAAA------------------------------------------------------------------------------------------------------------------------------------------------------------------------------------------------------------------------------------------------------------------------------------------------------------------------------------------------------------------------------------------------------------------------------AAAAAAAAAAAACACAAACCACACAAAAAAAA-------------------------------------------------------------
>Abrevis27
ATTATATTTTATTTTTGGAATTTGATCAGGAATAATTGGATCTGCATTAAGAATAATTATTCGAATAGAATTAGGTACACCTTCTCAATTAATTGGAAATGACCAAATTTATAACTCAATTGTAACAGCTCATGCATTTATTATAATTTTTTTTATAGTTATACCAATTATAGTAGGAGGATTTGGAAATTATATAATTCCATTAATATTATCAGCTCCAGATATAGCTTTCCCCCGATTAAATAATATAAGATTTTGATTATTAGTCCCCTCTTTAATTTTATTAATTTCAAGAATATTTATTGATCAGGGGGCAGGAACAGGATGAACTGTATATCCCCCATTATCATCTAATTTGGGACATTCAGGTATTTCTGTAGACTTAACAATTTTTTCTTTACATTTAAGGGGAATTTCTTCTATTTTAGGATCAATTAATTTTATTACAACTATTTTAAATATACGACCTATTATAATATCTATAGATAAAATTTCTTTATTTATTTGATCTATTTTTTTAACAACTATTTTATTATTGTTATCTTTACCAGTTTTAGCTGGTGGAATTACAATATTATTATTTGATCGAAATTTAAATACTTCATTTTTTGA------------------------------------------------------------------------------------------------------------------------------------------------------------------------------------------------------------------------------------------------------------------------------------------------------------------------------------------------------------------------------------------------------------------------------------------------GAAACAAGTNGAT--GAAACGTTCCTNGACA------AC--AGCCGTCC--GTCTGTTG-TCTTATTTTTTACAAAAATATACGACAACAGATGTTGAACGCAATCACGTGCAC-ATTTCAAGTGTAATTTGT-CGATTGTAAGTTGGTTGTGTCGAGTCCCGGAGTTAAAAT---TTATTTTACACGGACCGACAAT--GATCAGCTTTATGATTGCTT----------TACACAC---------ATGTTGAACGAT---TGA-AAT-TGTGCA------CAAATGTGATTT--TTTTGT----------------------TTTTTTTTTTCAAAAAAAAA----C-------------------A---------CAC-C-ACAAAACAAAAACAACAAAAC-AACAC-A-CACCCACAAACAC-
>Abrevis28
ATTATATTTTATTTTTGGAATTTGATCAGGAATAATTGGATCTGCATTAAGAATAATTATTCGAATAGAATTAGGTACACCTTCTCAATTAATTGGAAATGACCAAATTTATAACTCAATTGTAACAGCTCATGCATTTATTATAATTTTTTTTATAGTTATACCAATTATAGTAGGAGGATTTGGAAATTATATAATTCCATTAATATTATCAGCTCCAGATATAGCTTTCCCCCGATTAAATAATATAAGATTTTGATTATTAGTCCCATCTTTAATTTTATTAATTTCAAGAATATTTATTGATCAAGGGGCAGGAACAGGATGAACTGTATATCCCCCATTATCATCTAATTTGGGACATTCAGGTATTTCTGTAGACTTAACAATTTTTTCTTTACATTTAAGGGGAATTTCTTCTATTTTAGGATCAATTAATTTTATTACAACTATTTTAAATATACGACCTATTATAATATCTATAGATAAAATTTCTTTATTTATTTGATCTATTTTTTTAACAACTATTTTATTATTGTTATCTTTACCAGTTTTAGCTGGTGGAATTACAATATTATTATTTGATCGAAATTTAAATACTTCATTTTTTGA----GTCTTTTAATTAGGGAATTGAATGAAAGATTAAATAAAATATTAACTATAT-AAATTTAATAAAATTTTTAATTTTATTTTTAAGTAAAAAATCTNAAATAATATTATTAGACGATAAGACCCTATAGAACTTTATATTATATAAATTTAAATA-AAAATTATATTTTTTTAAATTAATTGTATAATAATATTATATTGGGGGTATAAAAAAATTTATTAAATTTTTTTATTTAATTTTACA-TTA-ATAAATGAAATTTATAAATNAGAGTGTTTAAATAAAAATTACTAAAATAAGTGACCTTAGGGATAACAGCATAANTTTTTTAGAAAGTTCT-------------------------------------------------------------CGAGTAGTTTGTGGTTTGTGGCGTCATTTGAAACAAGTTGAT--GAAACGTTCCTTGACA------AC--AGCCGTCC--GTCTGTTG-TCTTATTTTTTACAAAAATATACGACAACAGATGTTGAACGCAATCACGTGCAC-ATTTCAAGTGTAATTTGT-CGATTGTAAGTTGGTTGTGTCGAGTCCCGGAGTTAAAAT---TTATTTTACACGGACCGACAAT--GATCAGCTTTATGATTGCTT----------TACACAC---------ATGTTGAACGAT---TGA-AAT-TGTGCA------CAAATGTGATT---TTTTGT----------------------TTTTTTTTTTCAAAAAAAAAAAACACAAACAACACAAAAAAAC-AAA----AA-CAC-C-ACAAAACAAAAACAACAAAAC-AACAC-A-CACCCACAC--AC-
>Pvillosa29
TTTATATTTTATTTTTGGAATTTGATCAGGAATAATTGGCTCTGCATTAAGAATAATTATTCGTATAGAATTAGGGACTCCTTCACAACTTATTGGGAATGATCAAATTTATAATTCAATTGTAACAGCTCATGCTTTTATTATAATTTTTTTTATAGTGATACCTATTATAGTTGGAGGATTTGGTAATTATTTAGTCCCTTTAATATTATCAGCACCAGATATAGCGTTTCCTCGTCTTAATAATATAAGATACTGATTATTATTACCAGCATTAATTTTATTAGTTTCAAGAATATTTATTGATCAAGGGGCAGGAACAGGATGAACAGTTTACCCCCCTTTATCTTCTAATTTAAGACATTCAGGAATTTCAGTCGATTTAACAATTTTTGCTTTACATTTAAGGGGAGTTTCTTCAATTTTAGGGTCAATTAATTTTATTACTACAATTTTAAATATACGA------GTAATTTCAATAGATAAAATTTCTTTATTTATTTGGTCTATCTTCCTAACAACAATTTTATTATTATTATCTTTACCGGTTCTAGCGGGAGGAATTACAATATTGTTATTTGATCGTAATATAAATACTTCTTTTTTTGAATTTGTCTTTTAATTTAAGAATAGAATGAAAGATTAAATAAAATATTAACTATAT-TAATTCAATAAAAATTTAAATTTTATTTTTAAGTAAAAAATCTTAAATTTATTTATTAGACGATAAGACCCTATAGAATTTTATATT-TAT---TTTTAATATTAATTTTTATTATTATTATTTTAAAATA----AATATTATATTGGGGGTATAAAAAAATTTAATAAATTTTTTTATTAAAATCTACA-TTA--TAAATGAAAAC--TAAA--AGAGTGTTT-ATTATAAATTAATAGAATAAGTTACCTTAGGGATAACAGCGTAATTTTTTTAAAGAGTTCTTATTGATAAAGATACGAGCGAAATAATGAACGTTCGTC---GTACTT--G--------------------------CTACGGCGTCGTTTGAAACAAGTTGAT---AAACGTACCTTGACATNTAATACACA-CCATCC--GTCT-TTCTTCTCAGTGAGGAGA--------------GAGATGTTGAACGAAATCGCGTGTAC-NATTCTTGTATTGCATTTACGTTCGTGGATCGGTT--GTCGAGTCCTGGAGC----AT-TTTGAAA--GCACGGACCGATAATATAATCGATTTCACG-TTCGTAATGTAAGTTGTACACAAAAGCCGATTATCTTGAAA-ATATTTGAGGAN-GTTAA-------AAGTGTTATT--AATATGGTTCATTGTATATTGAA------------------CAAAAAAAAAAAAACCACAACCC-C-CACAAAAAAAAC-C-C--CAAAACCCAAAAAAC---AAAC-C-ACCAACAAAAACAA-C-CA-AAAA
>Pvillosa30
--TATATTTTATTTTTGGAATTTGGTCAGGAATAATTGGCTCTGCATTAAGAATAATTATTCGTATAGAATTAGGGACTCCTTCACAATTTATTGGGAATGATCAAATTTATAATTCAATTGTGACAGCTCATGCTTTTATTATAATTTTTTTTATAGTGATACCTATTATAGTTGGAGGATTTGGTAATTATTTAGTCCCTTTAATATTATCAGCACCAGATATAGCGTTCCCTCGTCTTAATAATATAAGATACTGATTATTATTACCAGCATTAATTTTATTAGTTTCAAGAATATTTATTGATCAAGGGGCAGGAACAGGATGAACAGTTTATCCACCTTTATCTTCTAATTTAAGACATTCAGGAATTTCAGTTGATTTAACAATTTTTGCTTTACATTTAAGGGGGGTTTCTTCAATTTTAGGGTCAATTAATTTTATTACTACAATTTTAAATATACGA------ATTATTTCAATAGATAAAATTTCTTTATTTATTTGGTCTATTTTCCTAACAACAATTTTATTATTATTATCTTTACCGGTTCTAGCTGGAGGAATTACAATATTATTATTTGATCGTAATATAAATA-------------ATTTGTCTTTTAATTTAAGAATAGAATGAAAGATTAAATAAAATATTAACTATAT-TAATTCAATAAAAATTTAAATTTTATTTTTAAGTAAAAAATCTTAAATTTATTTATTAGACGATAAGACCCTATAGAACTTTATACT-TAT---TTTTAATATTAATTTTTATTATTATTATTTTAAAATA----AATATTATATTGGGGGTATAAAAAAATTTAATAAATTTTTTTATTAAAATCTACA-TCA--TAAATGAAAAC--TAAA--AGAGTGTTT-ATTATAAATTAATAGAATAAGTTACCTTAGGGATAACAGCGTAATTTTTTTAAAGAGTTCTTATTGATAAAGATACGAGCGAAATAATGAACGTTCGTC---GTACTT--G--------------------------CTACGGCGTCGTTTGAAACAAGTTGAT---AAACGTACCTTGACATTTAATACACA-CCATCC--GTCT-TTCTTCTCAGTGAGGAGA--------------GAGATGTTGAACGAAATCGCGTGTAC-AATTCTTGTATTGCATTTACGTTCGTGGATCGGTT--GTCGAGTCCTGGAGC----AT-TTTGAAA--GCACGGACCGATAATATAATCGATTTCACG-TTCGTAATGTAAGTTGTACACAAAAGCCGATTATCTTGAAA-ATATTTGAGGAT-GGTTTA------AAAGTGTTATT-AATATGGTTCATNGTATATTGAAATATACTTTTATATCGACCAAC-A-AAAAAAACCACAACCC-C-CACAAAAAAAAC-C-C--CAAAACCCAAAAAAC--CAAAC-C-ACCAACAAAAACAACACAACAAAA
>Pvillosa31
TTTATATTTTATTTTTGGAATTTGGTCAGGAATAATTGGCTCTGCATTAAGAATAATTATTCGTATAGAATTAGGGACTCCTTCACAATTTATTGGGAATGATCAAATTTATAATTCAATTGTGACAGCTCATGCTTTTATTATAATTTTTTTTATAGTGATACCTATTATAGTTGGAGGATTTGGTAATTATTTAGTCCCTTTAATATTATCAGCACCAGATATAGCGTTCCCTCGTCTTAATAATATAAGATACTGATTATTATTACCAGCATTAATTTTATTAGTTTCAAGAATATTTATTGATCAAGGGGCAGGAACAGGATGAACAGTTTATCCACCTTTATCTTCTAATTTAAGACATTCAGGAATTTCAGTTGATTTAACAATTTTTGCTTTACATTTAAGGGGGGTTTCTTCAATTTTAGGGTCAATTAATTTTATTACTACAATTTTAAATATACGA------ATTATTTCAATAGATAAAATTTCTTTATTTATTTGGTCTATTTTCCTAACAACAATTTTATTATTATTATCTTTACCGGTTCTAGCTGGAGGAATTACAATATTATTATTTGATCGTAATATAAATACTTCTTTTTTTGAATTTGTCTTTTAATTTAAGAATAGAATGAAAGATTAAATAAAATATTAACTATAT-TAATTCAATAAAAATTTAAATTTTATTTTTAAGTAAAAAATCTTAAATTTATTTATTAGACGATAAGACCCTATAGAACTTTATACT-TAT---TTTTAATATTAATTTTTATTATTATTATTTTAAAATA----AATATTATATTGGGGGTATAAAAAAATTTAATAAATTTTTTTATTAAAATCTACA-TCA--TAAATGAAAAC--TAAA--AGAGTGTTT-ATTATAAATTAATAGAATAAGTTACCTTAGGGATAACAGCGTAATTTTTTTAAAGAGTTCTTATTGATAAAGATACGAGCGAAATAATGAACGTTCGTC---GTACTT--G--------------------------CTACGGCGTCGTTTGAAACAAGTTGAT---AAACGTACCTTGACATTTAATACACA-CCATCC--GTCT-TTCTTCTCAGTGAGGAGA--------------GAGATGTTGAACGAAATCGCGTGTAC-AATTCTTGTATTGCATTTACGTTCGTGGATCGGTT--GTCGAGTCCTGGAGC----AT-TTTGAAA--GCACGGACCGATAATATAATCGATTTCACG-TTCGTAATGTAAGTTGTACACAAAAGCCGATTATCTTGAAA-ATATTTGAGGAT-GGTTTA------AAAGTGTTATT-AATATGGTTCATNGTATATTGAAATATANTTTTATATCGACCAAAAAAAAAAAAACCACAACCC-C-CACAAAAAAAAC-C-C--CAAAACCCAAAAAAC--CAAAC-C-ACCAACAAAAACAACACAACAAAA
>Pvillosa32
TTTATATTTTATTTTTGGAATTTGGTCAGGAATAATTGGCTCTGCATTAAGAATAATTATTCGTATAGAATTAGGGACTCCTTCACAATTTATTGGGAATGATCAAATTTATAATTCAATTGTGACAGCTCATGCTTTTATTATAATTTTTTTTATAGTGATACCTATTATAGTTGGAGGATTTGGTAATTATTTAGTCCCTTTAATATTATCAGCACCAGATATAGCGTTCCCTCGTCTTAATAATATAAGATACTGATTATTATTACCAGCATTAATTTTATTAGTTTCAAGAATATTTATTGATCAAGGGGCAGGAACAGGATGAACAGTTTATCCACCTTTATCTTCTAATTTAAGACATTCAGGAATTTCAGTTGATTTAACAATTTTTGCTTTACATTTAAGGGGGGTTTCTTCAATTTTAGGGTCAATTAATTTTATTACTACAATTTTAAATATACGA------ATTATTTCAATAGATAAAATTTCTTTATTTATTTGGTCTATTTTCCTAACAACAATTTTATTATTATTATCTTTACCGGTTCTAGCTGGAGGAATTACAATATTATTATTTGATCGTAATATAAATACTTCTTTTTTTGAATTTGTCTTTTAATTTAAGAATAGAATGAAAGATTAAATAAAATATTAACTATAT-TAATTCAATAAAAATTTAAATTTTATTTTTAAGTAAAAAATCTTAAATTTATTTATTAGACGATAAGACCCTATAGAACTTTATACT-TAT---TTTTAATATTAATTTTTATTATTATTATTTTAAAATA----AATATTATATTGGGGGTATAAAAAAATTTAATAAATTTTTTTATTAAAATCTACA-TCA--TAAATGAAAAC--TAAA--AGAGTGTTT-ATTATAAATTAATAGAATAAGTTACCTTAGGGATAACAGCGTAATTTTTTTAAAGAGTTCTTATTGATAAAGATACGAGCGAAATAATGAACGTTCGTC---GTACTT--G--------------------------CTACGGCGTCGTTTGAAACAAGTTGAT---AAACGTACCTTGACATTTAATACACA-CCATCC--GTCT-TTCTTCTCAGTGAGGAGA--------------GAGATGTTGAACGAAATCGCGTGTAC-AATTCTTGTATTGCATTTACGTTCGTGGATCGGTT--GTCGAGTCCTGGAGC----AT-TTTGAAA--GCACGGACCGATAATATAATCGATTTCACG-TTCGTAATGTAAGTTGTACACAAAAGCCGATTATCTTGAAA-ATATTTGAGGAT-GGTTTA------AAAGTGTTATT-AATATGGTTCATCGTATATNGAAATATACNTTTATATCGACCAAAAAAAAAAAAACCACAACCC-C-CACAAAAAAAAC-C-C--CAAAACCCAAAAAAC--CAAAC-C-ACCAACAAAAACAACACAACAAAA
>Pvillosa33
TTTATATTTTATTTTTGGAATNTGATCAGGAATAATTGGNTCTGCATTAAGAATAATTATTCGTATAGAATTAGGGACTCCTTCACAACTTATTGGGAATGATCAAATTTATAATTCAATTGTAACAGCTCATGCTTTTATTATAATTTTTTTTATAGTGATACCTATTATAGTTGGAGGATTTGGTAATTATTTAGTCCCTTTAATATTATCAGCACCAGATATAGCGTTTCCTCGTCTTAATAATATAAGATACTGATTATTATTACCAGCATTAATTTTATTAGTTTCAAGAATATTTATTGATCAAGGGGCAGGAACAGGATGAACAGTTTACCCCCCTTTATCTTCTAATTTAAGACATTCAGGAATTTCAGTCGATTTAACAATTTTTGCTTTACATTTAAGGGGAGTTTCTTCAATTTTAGGGTCAATTAATTTTATTACTACAATTTTAAATATACGA------GTAATTTCAATAGATAAAATTTCTTTATTTATTTGGTCTATCTTCCTAACAACAATTTTATTATTATTATCTTTACCGGTTCTAGCGGGAGGAATTACAATATTGTTATTTGATCGTAATATAAATACTTCTTTTTTTGAATTTGTCTTTTAATTTAAGAATAGAATGAAAGATTAAATAAAATATTAACTATAT-TAATTCAATAAAAATTTAAATTTTATTTTTAAGTAAAAAATCTTAAATTTATTTATTAGACGATAAGACCCTATAGAATTTTATATT-TAT---TTTTAATATTAATTTTTATTATTATTATTTTAAAATA----AATATTATATTGGGGGTATAAAAAAATTTAATAAATTTTTTTATTAAAATCTACA-TTA--TAAATGAAAAC--TAAA--AGAGTGTTT-ATTATAAATTAATAGAATAAGTTACCTTAGGGATAACAGCGTAATTTTTTTAAAGAGTTCTTATTGATAAAGATACGAGCGAAATAATGAACGTTCGTC---GTACTT--G--------------------------CTACGGCGTCGTTTGAAACAAGTTGAT---AAACGTACCTTGACATTTAATACACA-CCATCC--GTCT-TTCTTCTCAGTGAGGAGA--------------GAGATGTTGAACGAAATCGCGTGTAC-AATTCTTGTATTGCATTTACGTTCGTGGATCGGTT--GTCGAGTCCTGGAGC----AT-TTTGAAA--GCACGGACCGATAATATAATCGATTTCACG-TTCGTAATGTAAGTTGTACACAAAAGCCGATTATCTTGAAA-ATATTTGAGGAT-GGTTTA------AAAGTGTTATT-AATATGGTTCATTGTATATTGAAATATATTTTTATATCGACCAAAAAAAAAAAAACCACAACCC-C-CACAAAAAAAAC-C-C--CAAAACCCAAAAAAC--CAAAC-C-ACCAACAAAAACAACACAACAAAA
>Pvillosa34
TTTATATTTTATTTTTGGAATTTGGTCAGGAATAATTGGCTCTGCATTAAGAATAATTATTCGTATAGAATTAGGGACTCCTTCACAATTTATTGGGAATGATCAAATTTATAATTCAATTGTGACAGCTCATGCTTTTATTATAATTTTTTTAATAGTGATACCTATTATAGTTGGAGGATTTGGTAATTATTTAGTCCCTTTAATATTATCAGCACCAGATATAGCGTTCCCTCGTCTTAATAATATAAGATACTGATTATTATTACCAGCATTAATTTTATTAGTTTCAAGAATATTTATTGATCAAGGGGCAGGAACAGGATGAACAGTTTATCCACCTTTATCTTCTAATTTAAGACATTCAGGAATTTCAGTTGATTTAACAATTTTTGCTTTACATTTAAGGGGGGTTTCTTCAATTTTAGGGTCAATTAATTTTATTACTACAATTTTAAATATACGA------ATTATTTCAATAGATAAAATTTCTTTATTTATTTGGTCTATTTTCCTAACAACAATTTTATTATTATTATCTTTACCGGTTCTAGCTGGAGGAATTACAATATTATTATTTGATCGTAATATAAATACTTCTTTTTTTGAATTTGTCTTTTAATTTAAGAATAGAATGAAAGATTAAATAAAATATTAACTATAT-TAATTCAATAAAAATTTAAATTTTATTTTTAAGTAAAAAATCTTAAATTTATTTATTAGACGATAAGACCCTATAGAACTTTATACT-TAT---TTTTAATATTAATTTTTATTATTATTATTTTAAAATA----AATATTATATTGGGGGTATAAAAAAATTTAATAAATTTTTTTATTAAAATCTACA-TCA--TAAATGAAAAC--TAAA--AGAGTGTTT-ATTATAAATTAATAGAATAAGTTACCTTAGGGATAACAGCGTAATTTTTTTAAAGAG--------------------------------------------------------------------------------------------------------------------------------------------------------------------------------------------------------------------------------------------------------------------------------------------------------------------------------------------------------------------------------------------------------------------------------------------CAAAAAAAAAAAAACCACAACCC-C-CACAA--------------------------------------------------------------
>Pvillosa35
TTTATATTTTATTTTTGGAATTTGATCAGGAATAATTGGCTCTGCATTAAGAATAATTATTCGTATAGAATTAGGGACTCCTTCACAACTTATTGGGAATGATCAAATTTATAATTCAATTGTAACAGCTCATGCTTTTATTATAATTTTTTTTATAGTGATACCTATTATAGTTGGAGGATTTGGTAATTATTTAGTCCCTTTAATATTATCAGCACCAGATATAGCGTTTCCTCGTCTTAATAATATAAGATACTGATTATTATTACCAGCATTAATTTTATTAGTTTCAAGAATATTTATTGATCAAGGGGCAGGAACAGGATGAACAGTTTACCCCCCTTTATCTTCTAATTTAAGACATTCAGGAATTTCAGTCGATTTAACAATTTTTGCTTTACATTTAAGGGGAGTTTCTTCAATTTTAGGGTCAATTAATTTTATTACTACAATTTTAAATATACGA------GTAATTTCAATAGATAAAATTTCTTTATTTATTTGGTCTATCTTCCTAACAACAATTTTATTATTATTATCTTTACCGGTTCTAGCGGGAGGAATTACAATATTGTTATTTGATCGTAATATAAATACTTC---------ATTTGTCTTTTAATTTAAGAATAGAATGAAAGATTAAATAAAATATTAACTATAT-TAATTCAATAAAAATTTAAATTTTATTTTTAAGTAAAAAATCTTAAATTTATTTATTAGACGATAAGACCCTATAGAATTTTATATT-TAT---TTTTAATATTAATTTTTATTATTATTATTTTAAAATA----AATATTATATTGGGGGTATAAAAAAATTTAATAAATTTTTTTATTAAAATCTACA-TTA--TAAATGAAAAC--TAAA--AGAGTGTTT-ATTATAAATTAATAGAATAAGTTACCTTAGGGATAACAGCGTAATTTTTTTAAAGAGTTCTTATTGATAAAGATACGAGCGAAATAATGAACGTTCGTC---GTACTT--G--------------------------CTACGGCGTCGTTTGAAACAAGTTGAT---AAACGTACCTTGACATTTAATACACA-CCATCC--GTCT-TTCTTCTCAGTGAGGAGA--------------GAGATGTTGAACGAAATCGCGTGTAC-AATTCTTGTATTGCATTTACGTTCGTGGATCGGTT--GTCGAGTCCTGGAGC----AT-TTTGAAA--GCACGGACCGATAATATAATCGATTTCACG-TTCGTAATGTAAGTTGTACACAAAAGCCGATTATNTTGAAA-ATATTTGAGGAT-GGTTTA------AAAGTGTTATT-AATATGGTTCATTGTATATTGAAATATATTTTTATATCGACCAAACA-AAAAAAACCACAACCC-C-CACAAAAAAAAC-C-C--CAAAACCCAAAAAAC--CAAAC-C-ACCAACAAAAACAACACAACAAAA
