# Supplementary material for: Molecular Data Confirm Interspecific Limits of Four Alloxysta and One Phaenoglyphis Species of Parasitic Wasps within the Subfamily Charipinae (Cynipoidea: Figitidae)
Source: Insects. 2024 May 14;15(5):354. doi: 10.3390/insects15050354 (PMC11121985; doi:10.3390/insects15050354)
Supplement: Supplementary file 1 [file insects-15-00354-s001.zip › insects-2974575-supplementary/Data-for-Mar/SupplementalFileS3.fasta]

>Barbotinia
---ATTATATTTTATATTTGGAATCTGATCAGGAATAATTGGGTCAGCTTTAAGAATATTAATTCGAATGGAATTAGGTACTCCAGGTCAATTAATTGGTAATGATCAAATTTACAATTCAATTGTTACTATTCATGCATTTATTATAATTTTTTTTATAGTTATACCTCTTATATTAGGAGGGTTTGGTAATTATTTAATTCCATTAATATTATCAGCTCCTGATATAGCTTTCCCTCGATTAAATAATATAAGATATTGATTATTAATCCCACCATTATTATTATTATTATCAAGAATATTAGTAGATCAAGGGGCAGGGACAGGATGAACGGTTTATCCTCCTTTATCTTCAAATATTGGGCATCCAGGAATTTCAGTAGATTTAACAATTTACTCTTTACATTTAACAGGAATTTCATCGATTTTAGGATCAATTAATTTTATTACAACAATTTTAAATATACGACCAGAAATATTAACTATAGATAAGATTTCTTTATTTATTTGATCAATTTTTTTAACAACTATTTTACTATTACTTTCTTTACCTGTTTTAGCTGGAGGAATTACAATATTATTATTTGATCGTAATATAAATACTTCATTTTTTGA
>MT878044
---------------------------------------------------------------------------------TCCTTCACAACTTATTGGGAATGATCAAATTTATAATTCAATTGTGACAGCTCATGCTTTTATTATAATTTTTTTTATAGTGATACCTATTATAGTTGGAGGATTTGGTAATTATTTAGTGCCTCTAATATTATCAGCACCAGATATAGCGTTTCCTCGTCTTAATAATATAAGATACTGATTATTATTACCAGCATTAATTTTATTAGTTTCAAGAATATTTATTGATCAAGGGGCAGGAACAGGGTGAACAGTTTATCCACCTTTATCTTCTAATTTAAGACATTCAGGAATTTCAGTTGATTTAACAATTTTTGCTTTACATTTAAGGGGAGTTTCTTCAATTTTAGGATCAATTAATTTTATTACTACAATTTTAAATATACGAGTA------ATTTCAATAGATAAAATTTCTTTATTTATTTGATCTATTTTCCTAACAACAATTTTATTATTATTATCTTTACCGGTTCTAGCTGGAGGAATTACAATATTATTATTTGATCGTAATATAAATACTTCTTTTTTTGA
>MT878052
--------------------------------------------CTGCATTAAGAATAATTATTCGTATAGAATTAGGGACTCCTTCACAACTTATTGGGAATGATCAAATTTATAATTCAATTGTGACAGCTCATGCTTTTATTATAATTTTTTTTATAGTGATACCTATTATAGTTGGAGGATTTGGTAATTATTTAGTGCCTCTAATATTATCAGCACCAGATATAGCGTTTCCTCGTCTTAATAATATAAGATACTGATTATTATTACCAGCATTAATTTTATTAGTTTCAAGAATATTTATTGATCAAGGGGCAGGAACAGGGTGAACAGTTTATCCACCTTTATCTTCTAATTTAAGACATTCAGGAATTTCAGTTGATTTAACAATTTTTGCTTTACATTTAAGGGGAGTTTCTTCAATTTTAGGATCAATTAATTTTATTACTACAATTTTAAATATACGAGTA------ATTTCAATAGATAAAATTTCTTTATTTATTTGATCTATTTTCCTAACAACAATTTTATTATTATTATCTTTACCGGTTCTAGCTGGAGGAATTACAATATTATTATTTGATCGTAATATAAATACTTCTTTTTTTGA
>MT877869
----------------------------------------GGATCTGCATTAAGAATAATTATTCGTATAGAATTAGGGACTCCTTCACAACTTATTGGGAATGATCAAATTTATAATTCAATTGTGACAGCTCATGCTTTTATTATAATTTTTTTTATAGTGATACCTATTATAGTTGGAGGATTTGGTAATTATTTAGTGCCTCTAATATTATCAGCACCAGATATAGCGTTTCCTCGTCTTAATAATATAAGATACTGATTATTATTACCAGCATTAATTTTATTAGTTTCAAGAATATTTATTGATCAAGGGGCAGGAACAGGGTGAACAGTTTATCCACCTTTATCTTCTAATTTAAGACATTCAGGAATTTCAGTTGATTTAACAATTTTTGCTTTACATTTAAGGGGAGTTTCTTCAATTTTAGGATCAATTAATTTTATTACTACAATTTTAAATATACGAGTA------ATTTCAATAGATAAAATTTCTTTATTTATTTGATCTATTTTCCTAACAACAATTTTATTATTATTATCTTTACCGGTTCTAGCTGGAGGAATTACAATATTATTATTTGATCGTAATATAAATACTTCTTTTTTTGA
>MG940580
AATTTTATATTTTATTTTTGGAATCTGATCAGGAATAATTGGATCTGCATTAAGAATAATTATTCGTATAGAATTAGGGACTCCTTCACAACTTATTGGGAATGATCAAATTTATAATTCAATTGTGACAGCTCATGCTTTTATTATAATTTTTTTTATAGTGATACCTATTATAGTTGGAGGATTTGGTAATTATTTAGTACCTCTAATATTATCAGCACCAGATATAGCGTTCCCTCGTCTTAATAATATAAGATACTGATTATTATTACCAGCATTAATTTTATTAGTTTCAAGAATATTTATTGATCAAGGGGCAGGAACAGGATGAACAGTTTATCCACCTTTATCTTCTAATTTAAGACATTCAGGAATTTCAGTTGATTTAACAATTTTTGCTTTACATTTAAGGGGAGTTTCTTCAATTTTAGGATCAATTAATTTTATTACTACAATTTTAAATATACGAGTA------ATTTCAATAGATAAAATTTCTTTATTTATTTGATCTATTTTCCTAACAACAATTTTATTATTATTATCTTTACCGGTTCTAGCTGGAGGAATTACAATATTATTATTTGATCGTAATATAAATACTTCTTTTTTTGA
>KR786196
AATTTTATATTTTATTTTTGGAATCTGATCAGGAATAATTGGATCTGCATTAAGAATAATTATTCGTATAGAATTAGGGACTCCTTCACAACTTATTGGGAATGATCAAATTTATAATTCAATTGTGACAGCTCATGCTTTTATTATAATTTTTTTTATAGTGATACCTATTATAGTTGGAGGATTTGGTAATTATTTAGTGCCTCTAATATTATCAGCACCAGATATAGCGTTTCCTCGTCTTAATAATATAAGATACTGATTATTATTACCAGCATTAATTTTATTAGTTTCAAGAATATTTATTGATCAAGGGGCAGGAACAGGATGAACAGTTTATCCACCTTTATCTTCTAATTTAAGACATTCAGGAATTTCAGTTGATTTAACAATTTTTGCTTTACATTTAAGGGGAGTTTCTTCAATTTTAGGATCAATTAATTTTATTACTACAATTTTAAATATACGAGTA------ATTTCAATAGATAAAATTTCTTTATTTATTTGATCTATTTTCCTAACAACAATTTTATTATTATTATCTTTACCGGTTCTAGCTGGAGGAATTACAATATTATTATTTGAT--------------------------
>KR796748
AATTTTATATTTTATTTTTGGAATCTGATCAGGAATAATTGGATCTGCATTAAGAATAATTATTCGTATAGAATTAGGGACTCCTTCACAACTTATTGGGAATGATCAAATTTATAATTCAATTGTGACAGCTCATGCTTTTATTATAATTTTTTTTATAGTGATACCTATTATAGTTGGAGGATTTGGTAATTATTTAGTGCCTCTAATATTATCAGCACCAGATATAGCGTTTCCTCGTCTTAATAATATAAGATACTGATTATTATTACCAGCATTAATTTTATTAGTTTCAAGAATATTTATTGATCAAGGGGCAGGAACAGGATGAACAGTTTATCCACCTTTATCTTCTAATTTAAGACATTCAGGAATTTCAGTTGATTTAACAATTTTTGCTTTACATTTAAGGGGAGTTTCTTCAATTTTAGGATCAATTAATTTTATTACTACAATTTTAAATATACGAGTA------ATTTCAATAGATAAAATTTCTTTATTTATTTGATCTATTTTCCTAACAACAATTTTATTATTATTATCTTTACCGGTTCTAGCTGGAGGAATTACAATATTATTATTTGAT--------------------------
>KR786489
-ATTTTATATTTTATTTTTGGAATCTGATCAGGAATAATTGGATCTGCATTAAGAATAATTATTCGTATAGAATTAGGGACTCCTTCACAACTTATTGGGAATGATCAAATTTATAATTCAATTGTGACAGCTCATGCTTTTATTATAATTTTTTTTATAGTGATACCTATTATAGTTGGAGGATTTGGTAATTATTTAGTGCCTCTAATATTATCAGCACCAGATATAGCGTTTCCTCGTCTTAATAATATAAGATACTGATTATTATTACCAGCATTAATTTTATTAGTTTCAAGAATATTTATTGATCAAGGGGCAGGAACAGGATGAACAGTTTATCCACCTTTATCTTCTAATTTAAGACATTCAGGAATTTCAGTTGATTTAACAATTTTTGCTTTACATTTAAGGGGAGTTTCTTCAATTTTAGGATCAATTAATTTTATTACTACAATTTTAAATATACGAGTA------ATTTCAATAGATAAAATTTCTTTATTTATTTGATCTATTTTCCTAACAACAATTTTATTATTATTATCTTTACCGGTTCTAGCTGGAGGAATTACAATATTATTATTTGATCGTAAT--------------------
>KR787517
AATTTTATATTTTATTTTTGGAATCTGATCAGGAATAATTGGATCTGCATTAAGAATAATTATTCGTATAGAATTAGGGACTCCTTCACAACTTATTGGGAATGATCAAATTTATAATTCAATTGTGACAGCTCATGCTTTTATTATAATTTTTTTTATAGTGATACCTATTATAGTTGGAGGATTTGGTAATTATTTAGTGCCTCTAATATTATCAGCACCAGATATAGCGTTTCCTCGTCTTAATAATATAAGATACTGATTATTATTACCAGCATTAATTTTATTAGTTTCAAGAATATTTATTGATCAAGGGGCAGGAACAGGATGAACAGTTTATCCACCTTTATCTTCTAATTTAAGACATTCAGGAATTTCAGTTGATTTAACAATTTTTGCTTTACATTTAAGGGGAGTTTCTTCAATTTTAGGATCAATTAATTTTATTACTACAATTTTAAATATACGAGTA------ATTTCAATAGATAAAATTTCTTTATTTATTTGATCTATTTTCCTAACAACAATTTTATTATTATTATCTTTACCGGTT-----------------------------------------------------------
>KR790405
AATTTTATATTTTATTTTTGGAATCTGATCAGGAATAATTGGATCTGCATTAAGAATAATTATTCGTATAGAATTAGGGACTCCTTCACAACTTATTGGGAATGATCAAATTTATAATTCAATTGTGACAGCTCATGCTTTTATTATAATTTTTTTTATAGTGATACCTATTATAGTTGGAGGATTTGGTAATTATTTAGTGCCTCTAATATTATCAGCACCAGATATAGCGTTTCCTCGTCTTAATAATATAAGATACTGATTATTATTACCAGCATTAATTTTATTAGTTTCAAGAATATTTATTGATCAAGGGGCAGGAACAGGATGAACAGTTTATCCACCTTTATCTTCTAATTTAAGACATTCAGGAATTTCAGTTGATTTAACAATTTTTGCTTTACATTTAAGGGGAGTTTCTTCAATTTTAGGATCAATTAATTTTATTACTACAATTTTAAATATACGAGTA------ATTTCAATAGATAAAATTTCTTTATTTATTTGATCTATTTTCCTAACAACAATTTTATTATTATTATCTTTACCGGTTCTAGCTGGAGGAATTACAATATTATTATTTGAT--------------------------
>MG341859
-------------ATTTTTGGAATCTGATCAGGAATAATTGGATCTGCATTAAGAATAATTATTCGTATAGAATTAGGGACTCCTTCACAACTTATTGGGAATGATCAAATTTATAATTCAATTGTGACAGCTCATGCTTTTATTATAATTTTTTTTATAGTGATACCTATTATAGTTGGAGGATTTGGTAATTATTTAGTGCCTCTAATATTATCAGCACCAGATATAGCGTTTCCTCGTCTTAATAATATAAGATACTGATTATTATTACCAGCATTAATTTTATTAGTTTCAAGAATATTTATTGATCAAGGGGCAGGAACAGGATGAACAGTTTATCCACCTTTATCTTCTAATTTAAGACATTCAGGAATTTCAGTTGATTTAACAATTTTTGCTTTACATTTAAGGGGAGTTTCTTCAATTTTAGGATCAATTAATTTTATTACTACAATTTTAAATATACGAGTA------ATTTCAATAGATAAAATTTCTTTATTTATTTGATCTATTTTCCTAACAACAATTT----------------------------------------------------------------------------------
>MG342266
-ATTTTATATTTTATTTTTGGAATCTGATCAGGAATAATTGGATCTGCATTAAGAATAATTATTCGTATAGAATTAGGGACTCCTTCACAACTTATTGGGAATGATCAAATTTATAATTCAATTGTGACAGCTCATGCTTTTATTATAATTTTTTTTATAGTGATACCTATTATAGTTGGAGGATTTGGTAATTATTTAGTGCCTCTAATATTATCAGCACCAGATATAGCGTTTCCTCGTCTTAATAATATAAGATACTGATTATTATTACCAGCATTAATTTTATTAGTTTCAAGAATATTTATTGATCAAGGGGCAGGAACAGGATGAACAGTTTATCCACCTTTATCTTCTAATTTAAGACATTCAGGAATTTCAGTTGATTTAACAATTTTTGCTTTACATTTAAGGGGAGTTTCTTCAATTTTAGGATCAATTAATTTTATTACTACAATTTTAAATATACGAGTA------ATTTCAATAGATAAAATTTCTTTATTTATTTGATCTATTTTCCTAACAACAATTTTATTATTATTATCTTTACCGGTTCTAGCTGGAGGAATTACAATATTATTATTTGAT--------------------------
>KR891565
-ATTTTATATTTTATTTTTGGAATCTGATCAGGAATAATTGGATCTGCATTAAGAATAATTATTCGTATAGAATTAGGGACTCCTTCACAACTTATTGGGAATGATCAAATTTATAATTCAATTGTGACAGCTCATGCTTTTATTATAATTTTTTTTATAGTGATACCTATTATAGTTGGAGGATTTGGTAATTATTTAGTGCCTCTAATATTATCAGCACCAGATATAGCGTTTCCTCGTCTTAATAATATAAGATACTGATTATTATTACCAGCATTAATTTTATTAGTTTCAAGAATATTTATTGATCAAGGGGCAGGAACAGGATGAACAGTTTATCCACCTTTATCTTCTAATTTAAGACATTCAGGAATTTCAGTTGATTTAACAATTTTTGCTTTACATTTAAGGGGAGTTTCTTCAATTTTAGGATCAATTAATTTTATTACTACAATTTTAAATATACGAGTA------ATTTCAATAGATAAAATTTCTTTATTTATTTGATCTATTTTCCTAACAACAATTTTATTATTATTATCTTTACCGGTTCTAGCTGGAGGAATTACAATATTATTATTTGAT--------------------------
>MG342261
----------TTTATTTTTGGAATCTGATCAGGAATAATTGGATCTGCATTAAGAATAATTATTCGTATAGAATTAGGGACTCCTTCACAACTTATTGGGAATGATCAAATTTATAATTCAATTGTGACAGCTCATGCTTTTATTATAATTTTTTTTATAGTGATACCTATTATAGTTGGAGGATTTGGTAATTATTTAGTGCCTCTAATATTATCAGCACCAGATATAGCGTTTCCTCGTCTTAATAATATAAGATACTGATTATTATTACCAGCATTAATTTTATTAGTTTCAAGAATATTTATTGATCAAGGGGCAGGAACAGGATGAACAGTTTATCCACCTTTATCTTCTAATTTAAGACATTCAGGAATTTCAGTTGATTTAACAATTTTTGCTTTACATTTAAGGGGAGTTTCTTCAATTTTAGGATCAATTAATTTTATTACTACAATTTTAAATATACGAGTA------ATTTCAATAGATAAAATTTCTTTATTTATTTGATCTATTTTCCTAACA-----------------------------------------------------------------------------------------
>MG336204
----------TTTATTTTTGGAATCTGATCAGGAATAATTGGATCTGCATTAAGAATAATTATTCGTATAGAATTAGGGACTCCTTCACAACTTATTGGGAATGATCAAATTTATAATTCAATTGTGACAGCTCATGCTTTTATTATAATTTTTTTTATAGTGATACCTATTATAGTTGGAGGATTTGGTAATTATTTAGTGCCTCTAATATTATCAGCACCAGATATAGCGTTTCCTCGTCTTAATAATATAAGATACTGATTATTATTACCAGCATTAATTTTATTAGTTTCAAGAATATTTATTGATCAAGGGGCAGGAACAGGATGAACAGTTTATCCACCTTTATCTTCTAATTTAAGACATTCAGGAATTTCAGTTGATTTAACAATTTTTGCTTTACATTTAAGGGGAGTTTCTTCAATTTTAGGATCAATTAATTTTATTACTACAATTTTAAATATACGAGTA------ATTTCAATAGATAAAATTTCTTTATTTATTTGATCTATTTTCCTAACAACAATTTTATTATTATTATCTTTACCGGTTCTAGCTGGAGGAATTACAATATTATTATTTGAT--------------------------
>KR876679
-ATTTTATATTTTATTTTTGGAATCTGATCAGGAATAATTGGATCTGCATTAAGAATAATTATTCGTATAGAATTAGGGACTCCTTCACAACTTATTGGGAATGATCAAATTTATAATTCAATTGTGACAGCTCATGCTTTTATTATAATTTTTTTTATAGTGATACCTATTATAGTTGGAGGATTTGGTAATTATTTAGTGCCTCTAATATTATCAGCACCAGATATAGCGTTTCCTCGTCTTAATAATATAAGATACTGATTATTATTACCAGCATTAATTTTATTAGTTTCAAGAATATTTATTGATCAAGGGGCAGGAACAGGATGAACAGTTTATCCACCTTTATCTTCTAATTTAAGACATTCAGGAATTTCAGTTGATTTAACAATTTTTGCTTTACATTTAAGGGGAGTTTCTTCAATTTTAGGATCAATTAATTTTATTACTACAATTTTAAATATACGAGTA------ATTTCAATAGATAAAATTTCTTTATTTATTTGATCTATTTTCCTAACAACAATTTTATTATTATTATCTTTACCGGTTCTAGCTGGAGGAATTACAATATTATTATTTGATCGT-----------------------
>KR793285
--------ATTTTATTTTTGGAATCTGATCAGGAATAATTGGATCTGCATTAAGAATAATTATTCGTATAGAATTAGGGACTCCTTCACAACTTATTGGGAATGATCAAATTTATAATTCAATTGTGACAGCTCATGCTTTTATTATAATTTTTTTTATAGTGATACCTATTATAGTTGGAGGATTTGGTAATTATTTAGTGCCTCTAATATTATCAGCACCAGATATAGCGTTTCCTCGTCTTAATAATATAAGATACTGATTATTATTACCAGCATTAATTTTATTAGTTTCAAGAATATTTATTGATCAAGGGGCAGGAACAGGATGAACAGTTTATCCACCTTTATCTTCTAATTTAAGACATTCAGGAATTTCAGTTGATTTAACAATTTTTGCTTTACATTTAAGGGGAGTTTCTTCAATTTTAGGATCAATTAATTTTATTACTACAATTTTAAATATACGAGTA------ATTTCAATAGATAAAATTTCTTTATTTATTTGATCTATTTTCCTAACAACAATTTTATTATTATTATCTTTACCGGTTCTAGCTGGAGGAATTACAATATTATTATTTGAT--------------------------
>KR801422
--------ATTTTATTTTTGGAATCTGATCAGGAATAATTGGATCTGCATTAAGAATAATTATTCGTATAGAATTAGGGACTCCTTCACAACTTATTGGGAATGATCAAATTTATAATTCAATTGTGACAGCTCATGCTTTTATTATAATTTTTTTTATAGTGATACCTATTATAGTTGGAGGATTTGGTAATTATTTAGTGCCTCTAATATTATCAGCACCAGATATAGCGTTTCCTCGTCTTAATAATATAAGATACTGATTATTATTACCAGCATTAATTTTATTAGTTTCAAGAATATTTATTGATCAAGGGGCAGGAACAGGATGAACAGTTTATCCACCTTTATCTTCTAATTTAAGACATTCAGGAATTTCAGTTGATTTAACAATTTTTGCTTTACATTTAAGGGGAGTTTCTTCAATTTTAGGATCAATTAATTTTATTACTACAATTTTAAATATACGAGTA------ATTTCAATAGATAAAATTTCTTTATTTATTTGATCTATTTTCCTAACAACAATTTTATTATTATTATCTTTACCGGTTCTAGCTGGAGGAATTACAATATTATTATTTGAT--------------------------
>KR792759
AATTTTATATTTTATTTTTGGAATCTGATCAGGAATAATTGGATCTGCATTAAGAATAATTATTCGTATAGAATTAGGGACTCCTTCACAACTTATTGGGAATGATCAAATTTATAATTCAATTGTGACAGCTCATGCTTTTATTATAATTTTTTTTATAGTGATACCTATTATAGTTGGAGGATTTGGTAATTATTTAGTGCCTCTAATATTATCAGCACCAGATATAGCGTTTCCTCGTCTTAATAATATAAGATACTGATTATTATTACCAGCATTAATTTTATTAGTTTCAAGAATATTTATTGATCAAGGGGCAGGAACAGGATGAACAGTTTATCCACCTTTATCTTCTAATTTAAGACATTCAGGAATTTCAGTTGATTTAACAATTTTTGCTTTACATTTAAGGGGAGTTTCTTCAATTTTAGGATCAATTAATTTTATTACTACAATTTTAAATATACGAGTA------ATTTCAATAGATAAAATTTCTTTATTTATTTGATCTATTTTCCTAACAACAATTTTATTATTATTATCTTTACCGGTTCTAGCTGGAGGAATTACAATATTATTATTTGATCGT-----------------------
>KR789493
AATTTTATATTTTATTTTTGGAATCTGATCAGGAATAATTGGATCTGCATTAAGAATAATTATTCGTATAGAATTAGGGACTCCTTCACAACTTATTGGGAATGATCAAATTTATAATTCAATTGTGACAGCTCATGCTTTTATTATAATTTTTTTTATAGTGATACCTATTATAGTTGGAGGATTTGGTAATTATTTAGTGCCTCTAATATTATCAGCACCAGATATAGCGTTTCCTCGTCTTAATAATATAAGATACTGATTATTATTACCAGCATTAATTTTATTAGTTTCAAGAATATTTATTGATCAAGGGGCAGGAACAGGATGAACAGTTTATCCACCTTTATCTTCTAATTTAAGACATTCAGGAATTTCAGTTGATTTAACAATTTTTGCTTTACATTTAAGGGGAGTTTCTTCAATTTTAGGATCAATTAATTTTATTACTACAATTTTAAATATACGAGTA------ATTTCAATAGATAAAATTTCTTTATTTATTTGATCTATTTTCCTAACAACAATTTTATTATTATTATCTTTACCGGTTCTAGCTGGAGGAATTACAATATTATTATTTGATCGTAATATAAATACTT----------
>JX507458
AATTTTATATTTTATTTTTGGAATTTGGTCAGGAATAATTGGCTCTGCATTAAGAATAATTATTCGTATAGAATTAGGGACTCCTTCACAACTTATTGGGAATGATCAAATTTATAATTCAATTGTGACAGCTCATGCTTTTATTATAATTTTTTTTATAGTGATACCTATTATAGTTGGAGGATTTGGTAACTATTTAGTCCCTTTAATATTATCAGCACCAGATATAGCGTTCCCTCGTCTTAATAATATAAGATACTGATTATTATTACCAGCATTAATTTTATTAGTTTCAAGAATATTTATTGATCAAGGGGCAGGAACAGGATGAACAGTTTACCCACCTTTATCTTCTAATTTAAGACATTCAGGAATTTCAGTTGATTTAACAATTTTTGCTTTACATTTAAGGGGGGTTTCTTCAATTTTAGGGTCAATTAATTTTATTACTACAATTTTAAATATACGAATT------ATTTCAATAGATAAAATTTCTTTATTTATTTGGTCTATTTTCCTAACAACAATTTTATTATTATTATCTTTACCGGTTCTAGCTGGAGGAATTACAATATTATTATTTGATCGTAATATAAATACTTCTTTTTTTGA
>Pvillosa34
---TTTATATTTTATTTTTGGAATTTGGTCAGGAATAATTGGCTCTGCATTAAGAATAATTATTCGTATAGAATTAGGGACTCCTTCACAATTTATTGGGAATGATCAAATTTATAATTCAATTGTGACAGCTCATGCTTTTATTATAATTTTTTTAATAGTGATACCTATTATAGTTGGAGGATTTGGTAATTATTTAGTCCCTTTAATATTATCAGCACCAGATATAGCGTTCCCTCGTCTTAATAATATAAGATACTGATTATTATTACCAGCATTAATTTTATTAGTTTCAAGAATATTTATTGATCAAGGGGCAGGAACAGGATGAACAGTTTATCCACCTTTATCTTCTAATTTAAGACATTCAGGAATTTCAGTTGATTTAACAATTTTTGCTTTACATTTAAGGGGGGTTTCTTCAATTTTAGGGTCAATTAATTTTATTACTACAATTTTAAATATACGAATT------ATTTCAATAGATAAAATTTCTTTATTTATTTGGTCTATTTTCCTAACAACAATTTTATTATTATTATCTTTACCGGTTCTAGCTGGAGGAATTACAATATTATTATTTGATCGTAATATAAATACTTCTTTTTTTGA
>KY912669
-------------------GGAATTTGGTCAGGAATAATTGGCTCTGCATTAAGAATAATTATTCGTATAGAATTAGGGACTCCTTCACAATTTATTGGGAATGATCAAATTTATAATTCAATTGTGACAGCTCATGCTTTTATTATAATTTTTTTTATAGTGATACCTATTATAGTTGGAGGATTTGGTAATTATTTAGTCCCTTTAATATTATCAGCACCAGATATAGCGTTCCCTCGTCTTAATAATATAAGATACTGATTATTATTACCAGCATTAATTTTATTAGTTTCAAGAATATTTATTGATCAAGGGGCAGGAACAGGATGAACAGTTTATCCACCTTTATCTTTTAATTTAAGACATTCAGGAATTTCAGTTGATTTAACAATTTTTGCTTTACATTTAAGGGGGGTTTCTTCAATTTTAGGGTCAATTAATTTTATTACTACAATTTTAAATATACGAATT------ATTTCAATAGATAAAATTTCTTTATTTATTTGGTCTATTTTCCTAACAACAATTTTATTATTATTATCTTTACCGGTTCTAGCTGGAGGAATTACAATATTATTATTTGATCGTAATATAAATACTTCTTTTTTTGA
>KY912670
-------------------GGAATTTGGTCAGGAATAATTGGCTCTGCATTAAGAATAATTATTCGTATAGAATTAGGGACTCCTTCACAATTTATTGGGAATGATCAAATTTATAATTCAATTGTGACAGCTCATGCTTTTATTATAATTTTTTTTATAGTGATACCTATTATAGTTGGAGGGTTTGGTAATTATTTAGTCCCTTTAATATTATCAGCACCAGATATAGCGTTCCCTCGTCTTAATAATATAAGATACTGATTATTATTACCAGCATTAATTTTATTAGTTTCAAGAATATTTATTGATCAAGGGGCAGGAACAGGATGAACAGTTTATCCACCTTTATCTTCTAATTTAAGACATTCAGGAATTTCAGTTGATTTAACAATTTTTGCTTTACATTTAAGGGGGGTTTCTTCAATTTTAGGGTCAATTAATTTTATTACTACAATTTTAAATATACGAATT------ATTTCAATAGATAAAATTTCTTTATTTATTTGGTCTATTTTCCTAACAACAATTTTATTATTATTATCTTTACCGGTTCTAGCTGGAGGAATTACAATATTATTATTTGATCGTAATATAAATACTTCTTTTTTTGA
>KY912667
-------------------GGAATTTGGTCAGGAATAATTGGCTCTGCATTAAGAATAATTATTCGTATAGAATTAGGGACTCCTTCACAATTTATTGGGAATGATCAAATTTATAATTCAATTGTGACAGCTCATGCTTTTATTATAATTTTTTTTATAGTGATACCTATTATAGTTGGAGGATTTGGTAATTATTTAGTCCCTTTAATATTATCAGCACCAGATATAGCGTTCCCTCGTCTTAATAATATAAGATACTGATTATTATTACCAGCATTAATTTTATTAGTTTCAAGAATATTTATTGATCAAGGGGCAGGAACAGGATGAACAGTTTATCCACCTTTATCTTCTAATTTAAGACATTCAGGAATTTCAGTTGATTTAACAATTTTTGCTTTACATTTAAGGGGGGTTTCTTCAATTTTAGGGTCAATTAATTTTATTACTACAATTTTAAATATACGAATT------ATTTCAATAGATAAAATTTCTTTATTTATTTGGTCTATTTTCCTAACAACAATTTTATTATTATTATCTTTACCGGTTCTAGCTGGAGGAATTACAATATTATTATTTGATCGTAATATAAATACTTCTTTTTTTGA
>KY912668
-------------------GGAATTTGGTCAGGAATAATTGGCTCTGCATTAAGAATAATTATTCGTATAGAATTAGGGACTCCTTCACAATTTATTGGGAATGATCAAATTTATAATTCAATTGTGACAGCTCATGCTTTTATTATAATTTTTTTTATAGTGATACCTATTATAGTTGGAGGATTTGGTAATTATTTAGTCCCTTTAATATTATCAGCACCAGATATAGCGTTCCCTCGTCTTAATAATATAAGATACTGATTATTATTACCAGCATTAATTTTATTAGTTTCAAGAATATTTATTGATCAAGGGGCAGGAACAGGATGAACAGTTTATCCACCTTTATCTTCTAATTTAAGACATTCAGGAATTTCAGTTGATTTAACAATTTTTGCTTTACATTTAAGGGGGGTTTCTTCAATTTTAGGGTCAATTAATTTTATTACTACAATTTTAAATATACGAATT------ATTTCAATAGATAAAATTTCTTTATTTATTTGGTCTATTTTCCTAACAACAATTTTATTATTATTATCTTTACCGGTTCTAGCTGGAGGAATTACAATATTATTATTTGATCGTAATATAAATACTTCTTTTTTTGA
>Pvillosa30
-----TATATTTTATTTTTGGAATTTGGTCAGGAATAATTGGCTCTGCATTAAGAATAATTATTCGTATAGAATTAGGGACTCCTTCACAATTTATTGGGAATGATCAAATTTATAATTCAATTGTGACAGCTCATGCTTTTATTATAATTTTTTTTATAGTGATACCTATTATAGTTGGAGGATTTGGTAATTATTTAGTCCCTTTAATATTATCAGCACCAGATATAGCGTTCCCTCGTCTTAATAATATAAGATACTGATTATTATTACCAGCATTAATTTTATTAGTTTCAAGAATATTTATTGATCAAGGGGCAGGAACAGGATGAACAGTTTATCCACCTTTATCTTCTAATTTAAGACATTCAGGAATTTCAGTTGATTTAACAATTTTTGCTTTACATTTAAGGGGGGTTTCTTCAATTTTAGGGTCAATTAATTTTATTACTACAATTTTAAATATACGAATT------ATTTCAATAGATAAAATTTCTTTATTTATTTGGTCTATTTTCCTAACAACAATTTTATTATTATTATCTTTACCGGTTCTAGCTGGAGGAATTACAATATTATTATTTGATCGTAATATAAATA-------------
>Pvillosa31
---TTTATATTTTATTTTTGGAATTTGGTCAGGAATAATTGGCTCTGCATTAAGAATAATTATTCGTATAGAATTAGGGACTCCTTCACAATTTATTGGGAATGATCAAATTTATAATTCAATTGTGACAGCTCATGCTTTTATTATAATTTTTTTTATAGTGATACCTATTATAGTTGGAGGATTTGGTAATTATTTAGTCCCTTTAATATTATCAGCACCAGATATAGCGTTCCCTCGTCTTAATAATATAAGATACTGATTATTATTACCAGCATTAATTTTATTAGTTTCAAGAATATTTATTGATCAAGGGGCAGGAACAGGATGAACAGTTTATCCACCTTTATCTTCTAATTTAAGACATTCAGGAATTTCAGTTGATTTAACAATTTTTGCTTTACATTTAAGGGGGGTTTCTTCAATTTTAGGGTCAATTAATTTTATTACTACAATTTTAAATATACGAATT------ATTTCAATAGATAAAATTTCTTTATTTATTTGGTCTATTTTCCTAACAACAATTTTATTATTATTATCTTTACCGGTTCTAGCTGGAGGAATTACAATATTATTATTTGATCGTAATATAAATACTTCTTTTTTTGA
>Pvillosa32
---TTTATATTTTATTTTTGGAATTTGGTCAGGAATAATTGGCTCTGCATTAAGAATAATTATTCGTATAGAATTAGGGACTCCTTCACAATTTATTGGGAATGATCAAATTTATAATTCAATTGTGACAGCTCATGCTTTTATTATAATTTTTTTTATAGTGATACCTATTATAGTTGGAGGATTTGGTAATTATTTAGTCCCTTTAATATTATCAGCACCAGATATAGCGTTCCCTCGTCTTAATAATATAAGATACTGATTATTATTACCAGCATTAATTTTATTAGTTTCAAGAATATTTATTGATCAAGGGGCAGGAACAGGATGAACAGTTTATCCACCTTTATCTTCTAATTTAAGACATTCAGGAATTTCAGTTGATTTAACAATTTTTGCTTTACATTTAAGGGGGGTTTCTTCAATTTTAGGGTCAATTAATTTTATTACTACAATTTTAAATATACGAATT------ATTTCAATAGATAAAATTTCTTTATTTATTTGGTCTATTTTCCTAACAACAATTTTATTATTATTATCTTTACCGGTTCTAGCTGGAGGAATTACAATATTATTATTTGATCGTAATATAAATACTTCTTTTTTTGA
>MG940446
AATTTTATATTTTATTTTTGGAATTTGGTCAGGAATAATTGGCTCTGCATTAAGAATAATTATTCGTATAGAATTAGGGACTCCTTCACAATTTATTGGGAATGATCAAATTTATAATTCAATTGTGACAGCTCATGCTTTTATTATAATTTTTTTTATAGTGATACCTATTATAGTTGGAGGATTTGGTAATTATTTAGTCCCTTTAATATTATCAGCACCAGATATAGCGTTCCCTCGTCTTAATAATATAAGATACTGATTATTATTACCAGCATTAATTTTATTAGTTTCAAGAATATTTATTGATCAAGGGGCAGGAACAGGATGAACAGTTTATCCACCTTTATCTTCTAATTTAAGACATTCAGGAATTTCAGTTGATTTAACAATTTTTGCTTTACATTTAAGGGGGGTTTCTTCAATTTTAGGGTCAATTAATTTTATTACTACAATTTTAAATATACGAATT------ATTTCAATAGATAAAATTTCTTTATTTATTTGGTCTATTTTCCTAACAACAATTTTATTATTATTATCTTTACCGGTTCTAGCTGGAGGAATTACAATATTATTATTTGATCGTAATATAAATACTTCTTTTTTTGA
>MF101672
AATTTTATATTTTATTTTTGGAATTTGGTCAGGAATAATTGGTTCTGCATTAAGAATAATTATTCGTATAGAATTAGGAACTCCTTCACAACTTATTGGGAATGATCAAATTTATAATTCAATTGTAACAGCTCATGCTTTTATTATAATTTTTTTTATAGTAATACCTATTATAGTTGGAGGATTTGGTAATTATTTAGTCCCTTTAATATTATCAGCACCAGATATAGCGTTTCCTCGTCTTAATAATATAAGATACTGATTATTATTACCAGCATTAATTTTATTARTTTCAAGAATATTTATTGATCAAGGRGCAGGAACAGGATGAACAGTTTATCCCCCTTTATCTTCTAATTTAAGACATTCAGGAATTTCAGTAGATTTAACAATTTTTGCTTTACATTTAAGGGGAGTTTCTTCAATTTTAGGATCAATTAATTTTATTACTACAATTTTAAATATACGAGTA------ATTTCAATAGATAAAATTTCTTTATTTATTTGATCTATCTTCCTAACAACAATTTTATTATTATTATCTTTACCGGTTCTAGCAGGAGGAATTACAATATTATTATTTGATCGTAATATAAATACTTCTTTTTTTGA
>LC260615
AATTTTATATTTTATTTTTGGAATTTGGTCAGGAATAATTGGTTCTGCATTAAGAATAATTATTCGTATAGAATTAGGGACTCCTTCACAACTTATTGGGAATGATCAAATTTATAATTCAATTGTAACAGCTCATGCTTTTATTATAATTTTTTTTATAGTGATACCTATTATAGTTGGAGGATTTGGTAATTATTTAGTCCCTTTAATATTATCAGCACCAGATATAGCATTTCCTCGTCTTAATAATATAAGATACTGATTATTATTACCAGCATTAATTTTATTAGTTTCAAGAATATTTATTGATCAAGGGGCAGGAACAGGATGAACAGTTTACCCCCCTTTATCTTCTAATTTAAGACACTCAGGAATTTCAGTAGATTTAACAATTTTTGCTTTACATTTAAGGGGAATTTCTTCAATTTTAGGATCAATTAATTTTATTACTACAATTTTAAATATACGAGTA------ATTTCAATAGATAAAATTTCTTTATTTATTTGGTCTATCTTCCTAACAACAATTTTATTATTATTATCTTTACCGGTTCTAGCAGGAGGAATTACAATATTATTATTTGATCGTAATATAAATACTTCTTTTTTTGA
>LC260613
AATTTTATATTTTATTTTTGGAATTTGGTCAGGAATAATTGGTTCTGCATTAAGAATAATTATTCGTATAGAATTAGGGACTCCTTCACAACTTATTGGGAATGATCAAATTTATAATTCAATTGTAACAGCTCATGCTTTTATTATAATTTTTTTTATAGTGATACCTATTATAGTTGGAGGATTTGGTAATTATTTAGTCCCTTTAATATTATCAGCACCAGATATAGCGTTTCCTCGTCTTAATAATATAAGATACTGATTATTATTACCAGCATTAATTTTATTAGTTTCAAGAATATTTATTGATCAAGGGGCAGGAACAGGATGAACAGTTTACCCTCCTTTATCTTCTAATTTAAGACACTCAGGAATTTCAGTAGATTTAACAATTTTTGCTTTACATTTAAGGGGAGTTTCTTCAATTTTAGGATCAATTAATTTTATTACTACAATTTTAAATATACGAGTA------ATTTCAATAGATAAAATTTCTTTATTTATTTGGTCTATCTTCCTAACAACAATTTTATTATTATTATCTTTACCGGTTCTAGCAGGAGGAATTACAATATTATTATTTGATCGTAATATAAATACTTCTTTTTTTGA
>LC260616
AATTTTATATTTTATTTTTGGAATTTGGTCAGGAATAATTGGCTCTGCATTAAGAATAATTATTCGTATAGAATTAGGGACCCCTTCACAACTCATTGGGAATGATCAAATTTATAATTCAATTGTAACAGCTCATGCTTTTATTATAATTTTTTTTATAGTGATACCTATTATAGTTGGAGGATTTGGTAATTATTTAGTCCCTTTAATATTATCAGCACCAGATATAGCGTTCCCTCGTCTTAATAATATAAGATACTGATTATTATTACCAGCATTAATTTTATTAGTTTCAAGAATATTTATTGATCAAGGGGCAGGAACAGGATGAACAGTTTACCCACCTTTATCTTCTAATTTAAGACATTCAGGAATTTCAGTCGATTTAACAATTTTTGCTTTACATTTAAGGGGAGTTTCTTCAATTTTAGGATCAATTAATTTTATTACTACAATTTTAAATATACGAGTA------ATTTCAATAGATAAAATTTCTTTATTTATTTGGTCTATCTTTCTAACAACAATTTTATTATTATTATCTTTACCGGTTCTAGCGGGAGGAATTACAATATTATTATTTGATCGTAATATAAATACTTCTTTTTTTGA
>LC260614
AATTTTATATTTTATTTTTGGAATTTGGTCAGGAATAATTGGCTCTGCATTAAGAATAATTATTCGTATAGAATTAGGGACCCCTTCACAACTCATTGGGAATGATCAAATTTATAATTCAATTGTAACAGCTCATGCTTTTATTATAATTTTTTTTATAGTGATACCTATTATAGTTGGAGGATTTGGTAATTATTTAGTCCCTTTAATATTATCAGCACCAGATATAGCGTTCCCTCGTCTTAATAATATAAGATACTGATTATTATTACCAGCATTAATTTTATTAGTTTCAAGAATATTTATTGATCAAGGGGCAGGAACAGGATGAACAGTTTACCCACCTTTATCTTCTAATTTAAGACATTCAGGAATTTCAGTCGATTTAACAATTTTTGCTTTACATTTAAGGGGAGTTTCTTCAATTTTAGGATCAATTAATTTTATTACTACAATTTTAAATATACGAGTA------ATTTCAATAGATAAAATTTCTTTATTTATTTGGTCTATCTTTCTAACAACAATTTTATTATTATTATCTTTACCGGTTCTAGCGGGAGGAATTACAATATTATTATTTGATCGTAATATAAATACTTCTTTTTTTGA
>Pvillosa33
---TTTATATTTTATTTTTGGAATNTGATCAGGAATAATTGGNTCTGCATTAAGAATAATTATTCGTATAGAATTAGGGACTCCTTCACAACTTATTGGGAATGATCAAATTTATAATTCAATTGTAACAGCTCATGCTTTTATTATAATTTTTTTTATAGTGATACCTATTATAGTTGGAGGATTTGGTAATTATTTAGTCCCTTTAATATTATCAGCACCAGATATAGCGTTTCCTCGTCTTAATAATATAAGATACTGATTATTATTACCAGCATTAATTTTATTAGTTTCAAGAATATTTATTGATCAAGGGGCAGGAACAGGATGAACAGTTTACCCCCCTTTATCTTCTAATTTAAGACATTCAGGAATTTCAGTCGATTTAACAATTTTTGCTTTACATTTAAGGGGAGTTTCTTCAATTTTAGGGTCAATTAATTTTATTACTACAATTTTAAATATACGAGTA------ATTTCAATAGATAAAATTTCTTTATTTATTTGGTCTATCTTCCTAACAACAATTTTATTATTATTATCTTTACCGGTTCTAGCGGGAGGAATTACAATATTGTTATTTGATCGTAATATAAATACTTCTTTTTTTGA
>KY912666
----------------------------TCAGGAATAATTGGCTCTGCATTAAGAATAATTATTCGTATAGAATTAGGGACTCCTTCACAACTTATTGGGAATGATCAAATTTATAATTCAATTGTAACAGCTCATGCTTTTATTATAATTTTTTTTATAGTGATACCTATTATAGTTGGAGGATTTGGTAATTATTTAGTCCCTTTAATATTATCAGCACCAGATATAGCGTTTCCTCGTCTTAATAATATAAGATACTGATTATTATTACCAGCATTAATTTTATTAGTTTCAAGAATATTTATTGATCAAGGGGCAGGAACAGGATGAACAGTTTACCCCCCTTTATCTTCTAATTTAAGACATTCAGGAATTTCAGTCGATTTAACAATTTTTGCTTTACATTTAAGGGGAGTTTCTTCAATTTTAGGGTCAATTAATTTTATTACTACAATTTTAAATATACGAGTA------ATTTCAATAGATAAAATTTCTTTATTTATTTGGTCTATCTTCCTAACAACAATTTTATTATTATTATCTTTACCGGTTCTAGCGGGAGGAATTACAATATTGTTATTTGATCGTAATATAAATACTTCTTTTTTTGA
>Pvillosa29
---TTTATATTTTATTTTTGGAATTTGATCAGGAATAATTGGCTCTGCATTAAGAATAATTATTCGTATAGAATTAGGGACTCCTTCACAACTTATTGGGAATGATCAAATTTATAATTCAATTGTAACAGCTCATGCTTTTATTATAATTTTTTTTATAGTGATACCTATTATAGTTGGAGGATTTGGTAATTATTTAGTCCCTTTAATATTATCAGCACCAGATATAGCGTTTCCTCGTCTTAATAATATAAGATACTGATTATTATTACCAGCATTAATTTTATTAGTTTCAAGAATATTTATTGATCAAGGGGCAGGAACAGGATGAACAGTTTACCCCCCTTTATCTTCTAATTTAAGACATTCAGGAATTTCAGTCGATTTAACAATTTTTGCTTTACATTTAAGGGGAGTTTCTTCAATTTTAGGGTCAATTAATTTTATTACTACAATTTTAAATATACGAGTA------ATTTCAATAGATAAAATTTCTTTATTTATTTGGTCTATCTTCCTAACAACAATTTTATTATTATTATCTTTACCGGTTCTAGCGGGAGGAATTACAATATTGTTATTTGATCGTAATATAAATACTTCTTTTTTTGA
>Pvillosa35
---TTTATATTTTATTTTTGGAATTTGATCAGGAATAATTGGCTCTGCATTAAGAATAATTATTCGTATAGAATTAGGGACTCCTTCACAACTTATTGGGAATGATCAAATTTATAATTCAATTGTAACAGCTCATGCTTTTATTATAATTTTTTTTATAGTGATACCTATTATAGTTGGAGGATTTGGTAATTATTTAGTCCCTTTAATATTATCAGCACCAGATATAGCGTTTCCTCGTCTTAATAATATAAGATACTGATTATTATTACCAGCATTAATTTTATTAGTTTCAAGAATATTTATTGATCAAGGGGCAGGAACAGGATGAACAGTTTACCCCCCTTTATCTTCTAATTTAAGACATTCAGGAATTTCAGTCGATTTAACAATTTTTGCTTTACATTTAAGGGGAGTTTCTTCAATTTTAGGGTCAATTAATTTTATTACTACAATTTTAAATATACGAGTA------ATTTCAATAGATAAAATTTCTTTATTTATTTGGTCTATCTTCCTAACAACAATTTTATTATTATTATCTTTACCGGTTCTAGCGGGAGGAATTACAATATTGTTATTTGATCGTAATATAAATACTTC---------
>MG940593
AATTTTATATTTTATTTTTGGAATTTGATCAGGAATAATTGGCTCTGCATTAAGAATAATTATTCGTATAGAATTAGGGACTCCTTCACAACTTATTGGGAATGATCAAATTTATAATTCAATTGTAACAGCTCATGCTTTTATTATAATTTTTTTTATAGTGATACCTATTATAGTTGGAGGATTTGGTAATTATTTAGTCCCTTTAATATTATCAGCACCAGATATAGCGTTTCCTCGTCTTAATAATATAAGATACTGATTATTATTACCAGCATTAATTTTATTAGTTTCAAGAATATTTATTGATCAAGGGGCAGGAACAGGATGAACAGTTTACCCCCCTTTATCTTCTAATTTAAGACATTCAGGAATTTCAGTCGATTTAACAATTTTTGCTTTACATTTAAGGGGAGTTTCTTCAATTTTAGGGTCAATTAATTTTATTACTACAATTTTAAATATACGAGTA------ATTTCAATAGATAAAATTTCTTTATTTATTTGGTCTATCTTCCTAACAACAATTTTATTATTATTATCTTTACCGGTTCTAGCGGGAGGAATTACAATATTGTTATTTGATCGTAATATAAATACTTCTTTTTTTGA
>MG940502
AATTTTATATTTTATTTTTGGAATTTGATCAGGAATAATTGGCTCTGCATTAAGAATAATTATTCGTATAGAATTAGGGACTCCTTCACAACTTATTGGGAATGATCAAATTTATAATTCAATTGTAACAGCTCATGCTTTTATTATAATTTTTTTTATAGTGATACCTATTATAGTTGGAGGATTTGGTAATTATTTAGTCCCTTTAATATTATCAGCACCAGATATAGCGTTTCCTCGTCTTAATAATATAAGATACTGATTATTATTACCAGCATTAATTTTATTAGTTTCAAGAATATTTATTGATCAAGGGGCAGGAACAGGATGAACAGTTTACCCCCCTTTATCTTCTAATTTAAGACATTCAGGAATTTCAGTCGATTTAACAATTTTTGCTTTACATTTAAGGGGAGTTTCTTCAATTTTAGGGTCAATTAATTTTATTACTACAATTTTAAATATACGAGTA------ATTTCAATAGATAAAATTTCTTTATTTATTTGGTCTATCTTCCTAACAACAATTTTATTATTATTATCTTTACCGGTTCTAGCGGGAGGAATTACAATATTGTTATTTGATCGTAATATAAATACTTCTTTTTTTGA
>MG940599
-ATATTATATTTTATTTTTGGTATTTGATCAGGGATAATTGGGTCTGCTTTAAGAATAATTATTCGAATAGAGTTAGGGACCCCCTCTCAATTAATTGGGAATGATCAAATTTATAATTCTATTGTTACAGCCCATGCTTTTATTATAATTTTTTTTATAGTTATACCTATTATAGTTGGGGGGTTTGGAAATTATATAATTCCTTTAATACTATCTGCTCCTGATATAGCTTTCCCTCGTCTTAATAATATGAGATTTTGATTATTAATTCCGTCATTAATTTTATTAGTTTCAAGAATATTTATTGATCAAGGAGCAGGGACAGGTTGAACAANNTACCCTCCANTATCNTCTAATTTAGGTCATTCTGGAATTTCTGTTGATTTAACAATTTTTTCTTTACATATAAGGGGAGTTTCTTCAATTTTAGGGTCTATTAATTTTATTACTACAATTTTAAATATACGACCTGTAAATTTATCAATAGATAAAATTTCATTATTTATTTGATCAATTTTGTTAACAACAATTTTATTATTGTTATCATTACCTGTATTGGCCGGAGGTATTACAATATTATTATTTGATCGAAATTTAAACACTTCTTTTTTTGA
>KY912661
-------------------------------------------TCTGCTTTAAGAATAATTATTCGAATAGAGTTAGGGACCCCCTCTCAATTAATTGGGAATGATCAAATTTATAATTCTATTGTTACAGCCCATGCTTTTATTATAATTTTTTTTATAGTTATACCTATTATAGTTGGGGGGTTTGGAAATTATATAATTCCTTTAATACTATCTGCTCCTGATATAGCTTTCCCTCGTCTTAATAATATGAGATTTTGATTATTAATTCCGTCATTAATTTTATTAGTTTCAAGAATATTTATTGATCAAGGAGCAGGGACAGGTTGAACAATTTACCCTCCACTATCGTCTAATTTAGGTCATTCTGGAATTTCTGTTGATTTAACAATTTTTTCTTTACATATAAGGGGAGTTTCTTCAATTTTAGGGTCTATTAATTTTATTACTACAATTTTAAATATACGACCTGTAAATTTATCAATAGATAAAATTTCATTATTTATTTGATCAATTTTGTTAACAACAATTTTATTATTGTTATCATTACCTGTATTGGCCGGAGGTATTACAATATTATTATTT-----------------------------
>EU819388
-----------------------------------TAATTGGGTCTGCTTTAAGAATAATTATTCGAATAGAGTTAGGGACCCCCTCTCAATTAATTGGGAATGATCAAATTTATAATTCTATTGTTACAGCCCATGCTTTTATTATAATTTTTTTTATAGTTATACCTATTATAGTTGGGGGGTTTGGAAATTATATAATTCCTTTAATACTATCTGCTCCTGATATAGCTTTCCCTCGTCTTAATAATATGAGATTTTGATTATTAATTCCGTCATTAATTTTATTAGTTTCAAGAATATTTATTGATCAAGGAGCAGGGACAGGTTGAACAATTTACCCTCCACTATCGTCTAATTTAGGTCATTCTGGAATTTCTGTTGATTTAACAATTTTTTCTTTACATATAAGGGGAGTTTCTTCAATTTTAGGGTCTATTAATTTTATTACTACAATTTTAAATATACGACCTGTAAATTTATCAATAGATAAAATTTCATTATTTATTTGATCAATTTTGTTAACAACAATTTTATTATTGTTATCATTACCTGTATTGGCCGGAGGTATTACAATATTATTATTTGATCGAAATTTAAACACTT----------
>KY912660
----------------------------------ATGATTGGGTCTGCTTTAAGTATAATTATTCGAATAGAGTTAGGGACCCCCTCTCAATTAATTGGGAATGATCAAATTTATAATTCTATTGTTACAGCTCATGCTTTTATTATAATTTTTTTTATAGTTATACCTATTATAGTTGGGGGGTTTGGTAATTATATAATTCCTTTAATACTATCAGCCCCTGATATGGCTTTCCCCCGTCTTAATAACATAAGATTTTGGTTATTGATCCCATCATTAATTTTATTAATTTCAAGGATATTTATTGATCAAGGGGCTGGGACAGGGTGAACTGTTTACCCTCCATTATCTTCTAATTTAGGTCACTCTGGGATTTCTGTCGATTTAACAATTTTTTCTTTACATATAAGAGGAGTTTCTTCAATTTTAGGGTCTATTAATTTTATTACTACAATTTTAAATATACGACCTGTAAATTTATCAATAGATAAAATTTCATTATTTATTTGATCTATCTTATTAACAACAATTTTATTATTATTATCATTGCCCGTGCTAGCCGGAGGGATTACTATATTGTTATTTGATCGAAATTTAAATACTTCTTTTTTTGA
>MG940435
-ATATTATATTTTATTTTTGGTATTTGATCGGGGATGATTGGGTCTGCTTTAAGTATAATTATTCGAATAGAATTAGGGACCCCCTCTCAGTTAATTGGGAATGATCAAATTTATAATTCTATTGTTACAGCCCATGCTTTTATTATAATTTTTTTCATAGTTATACCTATTATAGTTGGGGGGTTTGGGAATTATATAATTCCTTTAATATTATCAGCCCCTGATATAGCTTTCCCACGTCTTAATAATATAAGATTTTGATTATTGGCCCCGTCACTAATTTTATTAATCTCAAGAATATTTATTGATCAAGGAGCCGGTACAGGATGAACTGTTTACCCCCCATTATCTTCTAATTTAGGTCATTCTGGGATTTCTGTCGATTTAACAATTTTTTCTTTACATATAAGGGGGGTTTCTTCAATTTTAGGTTCTATCAATTTTATTACTACAATTTTAAATATGCGACCTATAAATTTATCAATAGATAAAATTTCATTATTTATTTGATCTATCTTATTAACAACAATTTTATTATTATTATCATTGCCC--------------------------------------------------------------
>MG940578
----------------------------------------GGGTCTGCTTTAAGGATAATTATTCGAATAGAATTAGGGACCCCCTCTCAGTTAATTGGAAATGATCAAATTTACAATTCTATTGTTACAGCTCATGCTTTTATTATAATTTTTTTTATAGTTATACCTATTATAGTTGGGGGGTTTGGGAATTATATAATTCCTTTAATATTATCAGCCCCTGATATAGCTTTCCCACGTCTTAATAATATAAGATTTTGATTATTGATCCCATCATTAATTTTATTAATTTCAAGAATATTTATTGATCAAGGAGCTGGCACAGGGTGAACTGTTTACCCCCCATTATCTTCTAATTTAGGTCATTCTGGGATTTCTGTTGATTTAACAATTTTTTCTTTACATATAAGAGGGGTTTCTTCAATTTTAGGGTCTATTAATTTTATTACTACAATTTTAAATATGCGGCCTGTAAATTTATCAATAGATAAAATTTCATTATTTATTTGATCTATTTTATTAACAACAATTTTATTATTATTATCATTACCTGTTCTAGCTGGGGGAATTACTATATTATTATTTGATCGAAATTTAAATACTTCTTTTTTTGA
>KY912664
-------------------------TGATCAGGGATGATCGGGTCTGCTTTAAGGATAATTATTCGAATAGAATTAGGGACCCCTTCTCAGTTAATTGGAAATGATCAAATTTACAATTCTATTGTTACAGCCCATGCTTTTATTATAATTTTTTTTATAGTTATACCTATTATAGTTGGGGGGTTTGGGAATTATATAATTCCTTTAATATTATCAGCCCCTGATATAGCTTTCCCACGTCTTAATAATATAAGATTTTGATTATTGATCCCATCATTAATTTTATTAATTTCAAGAATATTTATTGATCAAGGGGCTGGTACAGGGTGAACTGTTTACCCCCCATTATCTTCTAATTTAGGTCATTCTGGGATTTCTGTTGATTTAACAATTTTTTCTTTACATATAAGAGGGGTTTCTTCAATTTTAGGGTCTATTAATTTTATTACTACAATTTTAAATATGCGACCTGTAAATTTATCAATAGATAAAATTTCATTATTTATTTGATCTATTTTATTAACAACAATTTTATTATTATTATCATTGCCTGTTCTAGCTGGGGGAATTACTATATTATTATTTGATCGAAATTTAAATACTTCTTTTTTTGA
>Avictrix9
---ATTATATTTTATTTTTGGTATTTGATCAGGGATGATCGGGTCTGCTTTAAGGATAATTATTCGAATAGAATTAGGGACCCCTTCTCAGTTAATTGGAAATGATCAAATTTACAATTCTATTGTTACAGCCCATGCTTTTATTATAATTTTTTTTATAGTTATACCTATTATAGTTGGGGGGTTTGGGAATTATATAATTCCTTTAATATTATCAGCCCCTGATATAGCTTTCCCACGTCTTAATAATATAAGATTTTGATTATTGATCCCATCATTAATTTTATTAATTTCAAGAATATTTATTGATCAAGGGGCTGGTACAGGGTGAACTGTTTACCCCCCATTATCTTCTAATTTAGGTCATTCTGGGATTTCTGTTGATTTAACAATTTTTTCTTTACATATAAGAGGGGTTTCTTCAATTTTAGGGTCTATTAATTTTATTACTACAATTTTAAATATGCGACCTGTAAATTTATCAATAGATAAAATTTCATTATTTATTTGATCTATTTTATTAACAACAATTTTATTATTATTATCATTGCCTGTTCTAGCTGGGGGAATTACTATATTATTATTTGATCGAAATTTAAATACTTCTTTTTTTGA
>MG940489
TATATTATATTTTATTTTTGGTATTTGATCAGGGATGATCGGGTCTGCTTTAAGGATAATTATTCGAATAGAATTAGGGACTCCTTCTCAGTTAATTGGAAATGATCAAATTTACAATTCTATTGTTACAGCCCATGCTTTTATTATAATTTTTTTTATAGTTATACCTATTATAGTTGGGGGGTTTGGGAATTATATAATTCCTTTAATATTATCAGCCCCTGATATAGCTTTCCCGCGTCTTAATAATATAAGATTTTGATTATTGATCCCATCATTAATTTTATTAATTTCAAGAATATTTATTGATCAAGGGGCTGGTACAGGGTGAACTGTTTACCCCCCATTATCTTCTAATTTAGGTCATTCTGGGATTTCTGTTGATTTAACAATTTTTTCTTTACATATAAGAGGGGTTTCTTCAATTTTAGGGTCTATTAATTTTATTACTACAATTTTAAATATGCGACCTGTAAATTTATCAATAGATAAAATTTCATTATTTATTTGATCTATTTTATTAACAACAATTTTATTATTATTATCATTGCCTGTTCTAGCTGGGGGAATTACTATATTATTATTTGATCGAAATTTAAATACTTCTTTTTTTGA
>JX507475
TATATTATATTTTATTTTTGGTATTTGATCAGGGATGATCGGGTCTGCTTTAAGGATAATTATTCGAATAGAGTTAGGCACTCCTTCTCAGTTAATTGGAAATGATCAAATTTACAATTCTATTGTTACAGCTCATGCTTTTATTATAATTTTTTTTATAGTTATACCTATTATAGTTGGGGGGTTTGGGAATTATATAATTCCTTTAATATTGTCAGCCCCTGATATGGCTTTCCCACGTCTTAATAATATAAGGTTTTGATTATTGATCCCCTCATTAATTTTATTAATTTCAAGAATATTTATTGATCAAGGGGCTGGTACAGGGTGAACTGTTTACCCCCCATTATCTTCTAATTTAGGTCATTCTGGGATTTCTGTTGATTTAACAATTTTTTCTTTACATATAAGAGGGGTTTCTTCAATTTTAGGGTCTATTAATTTTATTACTACAATTTTAAATATGCGACCTGTAAATTTATCGATAGATAAAATTTCATTATTTATTTGATCTATTTTATTAACAACGATTTTATTATTATTATCATTGCCTGTTCTAGCTGGGGGAATTACTATATTATTATTTGATCGAAATTTAAATACTTCTTTTTTTGA
>Avictrix8
----TTATATTTTATTTTTGGTATTTGATCAGGGATGATCGGGTCTGCTTTAAGGATAATTATTCGAATAGAATTAGGGACTCCTTCTCAGTTAATTGGAAATGATCAAATTTATAANTCTATTGTTACAGCTCATGCTTTTATTATAATTTTTTTTATAGTTATACCTATTATAGTTGGGGGGTTTGGGAATTATATAATTCCTTTAATATTGTCAGCCCCTGATATAGCTTTCCCACGTCTTAATAATATAAGATTTTGATTATTGATCCCCTCATTAATTTTATTAATTTCAAGAATATTTATTGATCAAGGGGCTGGTACAGGGTGAACTGTTTACCCCCCATTATCTTCTAATTTAGGTCATTCTGGGATTTCTGTTGATTTAACAATTTTTTCTTTACATATAAGAGGGGTTTCTTCAATTTTAGGGTCTATTAATTTTATTACTACAATTTTAAATATGCGACCTGTAAATTTATCAATAGATAAAATTTCATTATTTATTTGATCTATTTTATTAACAACAATTTTATTATTATTATCATTGCCTGTTCTAGCTGGGGGAATTACTATATTATTATTTGATCGAAATTTAAATACTTCTTTTTTTGA
>KY912663
----------------------------------------------GCTTTAAGGATAATTATTCGAATAGAGTTAGGGACTCCTTCTCAGTTAATTGGAAATGATCAAATTTACAATTCTATTGTTACAGCTCATGCTTTTATTATAATTTTTTTTATAGTTATACCTATTATAGTTGGGGGGTTTGGGAATTATATAATTCCTTTAATATTGTCAGCCCCTGATATGGCTTTCCCACGTCTTAATAATATAAGATTTTGATTATTGATCCCCTCATTAATTTTATTAATTTCAAGAATATTTATTGATCAAGGGGCTGGTACAGGGTGAACTGTTTACCCCCCATTATCTTCTAATTTAGGTCATTCTGGGATTTCTGTTGATTTAACAATTTTTTCTTTACATATAAGAGGGGTTTCTTCAATTTTAGGGTCTATTAATTTTATTACTACAATTTTAAATATGCGACCTGTAAATTTATCAATAGATAAAATTTCATTATTTATTTGATCTATTTTATTAACAACAATTTTATTATTATTATCATTGCCTGTTCTAGCTGGGGGAATTACTATATTATTATTTGATCGAAATTTAAATACTTCT--------
>ON704788
TATATTATATTTTATTTTTGGTATTTGATCAGGGATGATTGGGTCTGCTTTAAGGATAATTATTCGAATAGAATTAGGGACTCCTTCTCAGTTAATTGGAAATGATCAAATTTATAATTCTATTGTTACAGCTCATGCTTTTATTATAATTTTTTTTATAGTTATGCCTATTATAGTTGGGGGGTTTGGGAATTATATAATTCCTTTAATATTATCAGCCCCTGATATAGCTTTCCCACGTCTTAATAATATAAGATTTTGATTATTGATCCCGTCATTAATTTTATTAATTTCAAGAATATTTATTGATCAAGGGGCTGGTACAGGATGAACTGTTTACCCGCCATTATCTTCTAATTTAGGCCATTCTGGGATTTCTGTCGATTTAACAATTTTTTCTTTACATATAAGAGGGGTTTCTTCAATTTTAGGGTCTATTAATTTTATTACTACAATTTTAAATATGCGACCTGTAAATTTATCAATAGATAAAATTTCATTATTTATTTGATCTATTTTATTAACAACAATTTTATTATTATTATCATTACCTGTTCTAGCTGGGGGAATTACTATATTATTATTTGATCGAAATTTAAATACTTCTTTTTTTGA
>KY912665
-------------------GGTATTTGATCAGGGATGATCGGGTCTGCTTTAAGAATAATTATTCGAATAGAATTAGGTACCCCTTCTCAGTTAATTGGAAATGATCAAATTTATAATTCTATTGTTACAGCTCATGCTTTTATTATAATTTTTTTTATAGTTATACCTATTATAGTTGGGGGGTTTGGAAATTATATAATTCCTTTAATATTATCAGCCCCTGATATAGCTTTCCCGCGTCTTAATAATATAAGATTTTGATTATTGATCCCATCATTAATTTTATTAATTTCAAGAATATTTATTGATCAAGGAGCCGGCACAGGATGAACTGTTTACCCTCCATTATCTTCTAATTTAGGGCATTCTGGGATTTCTGTCGATTTAACAATTTTTTCTTTACATATAAGAGGGGTTTCTTCAATTTTAGGGTCTATTAATTTTATTACTACAATTTTAAATATGCGACCTGTAAATTTATCAATAGATAAAATTTCATTATTTATTTGATCTATTTTATTAACAACAATTTTATTATTATTATCGTTGCCTGTTCTAGCTGGGGGGATTACTATATTATTATTTGATCGAAATTTAAATACTTCTTTTTTTGA
>Avictrix11
------ATATTTTATTTTTGGTATTTGATCAGGGATGATCGGGTCTGCTTTAAGGATAATTATTCGAATAGAATTAGGGACCCCTTCTCAGTTAATTGGAAATGATCAAATTTATAATTCTATTGTTACAGCTCATGCTTTTATTATAATTTTTTTTATAGTTATACCTATTATAGTTGGGGGGTTTGGGAATTATATAATTCCTTTAATATTATCAGCCCCTGATATAGCTTTCCCGCGTCTTAATAATATAAGATTTTGATTATTGATCCCATCATTAATTTTATTAATTTCAAGAATATTTATTGATCAAGGAGCTGGTACAGGATGAACTGTTTACCCCCCATTATCTTCTAATTTAGGTCATTCTGGGATTTCTGTCGATTTAACAATTTTTTCTTTACATATAAGAGGGGTTTCTTCAATTTTAGGGTCTATTAATTTTATTACTACAATTTTAAATATGCGACCTGTAAATTTATCAATAGATAAAATTTCATTATTTATTTGATCTATTTTATTAACAACAATTTTATTATTATTATCATTGCCTGTTTTAGCTGGGGGAATTACTATATTATTATTTGATCGAAATTTAAATACTTCTTTTTT---
>KY912659
-------------------GGTATTTGATCAGGGATGATCGGGTCTGCTTTAAGAATAATTATTCGAATAGAATTAGGGACCCCCTCTCAGTTAATTGGAAATGATCAAATTTATAATTCTATTGTTACAGCTCATGCTTTTATTATAATTTTTTTTATAGTTATACCTATTATAGTTGGGGGGTTTGGAAATTATATAATTCCTTTAATATTATCAGCCCCTGATATAGCTTTCCCGCGTCTTAATAATATAAGATTTTGATTATTGACCCCATCATTAATTTTATTAATTTCAAGAATATTTATTGATCAAGGGGCTGGCACAGGATGAACTGTTTACCCCCCATTATCTTCTAATTTAGGTCATTCTGGGATTTCTGTCGATTTAACAATTTTTTCTTTACATATAAGAGGGGTTTCTTCAATTTTAGGGTCTATTAATTTTATTACTACAATTTTAAATATGCGACCTGTAAATTTATCAATAGATAAAATTTCATTATTTATTTGATCTATTTTATTAACAACAATTTTATTATTATTATCGTTGCCTGTTCTAGCCGGGGGAATTACTATATTATTATTTGATCGAAATTTAAATACTTCTTTTTTTGA
>KY912662
----------------TTTGGTATTTGATCAGGGATGATCGGGTCTGCTTTAAGAATAATTATTCGAATAGAATTAGGGACCCCTTCTCAGTTAATTGGAAATGATCAAATTTATAATTCTATTGTTACAGCTCATGCTTTTATTATAATTTTTTTTATAGTCATACCTATTATAGTCGGGGGGTTTGGAAATTATATAATTCCTTTAATATTATCAGCCCCTGATATAGCTTTCCCGCGTCTTAATAATATAAGATTTTGATTATTGATCCCATCATTAATTTTATTAATTTCAAGAATATTTATTGATCAAGGGGCTGGCACAGGATGAACTGTTTACCCTCCATTATCTTCTAATTTAGGTCATTCTGGGATTTCTGTCGATTTAACAATTTTTTCTTTACATATAAGAGGGGTTTCTTCAATTTTAGGGTCTATTAATTTTATTACTACAATTTTAAATATGCGACCTGTAAATTTATCAATAGATAAAATTTCATTATTTATTTGATCTATTTTATTAACAACAATTTTATTATTATTATCGTTGCCTGTTCTAGCTGGGGGAATTACTATATTATTATTTGATCGAAATTTAAATACTTCTTTTTTTGA
>MT791637
------------------TGGTATTTGATCAGGGATGATCGGGTCTGCTTTAAGAATAATTATTCGAATAGAATTAGGGACCCCTTCTCAGTTAATTGGAAATGATCAAATTTATAATTCTATTGTTACAGCTCATGCTTTTATTATAATTTTTTTTATAGTTATACCTATTATAGTTGGGGGGTTTGGAAATTATATAATTCCTTTAATATTATCAGCCCCTGATATAGCTTTCCCGCGTCTTAATAATATAAGATTTTGATTATTGATCCCATCATTAATTTTATTAATTTCAAGAATATTTATTGATCAAGGGGCTGGCACAGGATGAACTGTTTACCCTCCATTATCTTCTAATTTAGGTCATTCTGGGATTTCTGTCGATTTAACAATTTTTTCTTTACATATAAGAGGGGTTTCTTCAATTTTAGGGTCTATTAATTTTATTACTACAATTTTAAATATGCGACCTGTAAATTTATCAATAGATAAAATTTCATTATTTATWTGATCTATTTTATTAACAACAATTTTATTATTATTATCGTTGCCTGTTCTAGCTGGGGGAATTACTATATTATTATTTGATCGAAATTTAAATACTTCTTTTTTTGA
>Avictrix14
------------------TGGTATTTGATCAGGGATGATCGGGTCTGCTTTAAGAATAATTATTCGAATAGAATTAGGGACCCCTTCTCAGTTAATTGGAAATGATCAAATTTATAATTCTATTGTTACAGCTCATGCTTTTATTATAATTTTTTTTATAGTTATACCTATTATAGTTGGGGGGTTTGGAAATTATATAATTCCTTTAATATTATCAGCCCCTGATATAGCTTTCCCGCGTCTTAATAATATAAGATTTTGATTATTGATCCCATCATTAATTTTATTAATTTCAAGAATATTTATTGATCAAGGGGCTGGCACAGGATGAACTGTTTACCCTCCATTATCTTCTAATTTAGGTCATTCTGGGATTTCTGTCGATTTAACAATTTTTTCTTTACATATAAGAGGGGTTTCTTCAATTTTAGGGTCTATTAATTTTATTACTACAANTTTAAATATGCGACCTGTAAATTTATCAATAGATAAAATTTCATTATTTATTTGATCTATTTTATTAACAACAATTTTATTATTATTATCGTTGCCTGTTCTAGCTGGGGG------------------------------------------------
>Avictrix10
---ATTATATTTTATTTTTGGTATTTGATCAGGGATGATCGGGTCTGCTTTAAGAATAATTATTCGAATAGAATTAGGGACCCCTTCTCAGTTAATTGGAAATGATCAAATTTATAATTCTATTGTTACAGCTCATGCTTTTATTATAATTTTTTTTATAGTTATACCTATTATAGTTGGGGGGTTTGGAAATTATATAATTCCTTTAATATTATCAGCCCCTGATATAGCTTTCCCGCGTCTTAATAATATAAGATTTTGATTATTGATCCCATCATTAATTTTATTAATTTCAAGAATATTTATTGATCAAGGGGCTGGCACAGGATGAACTGTTTACCCTCCATTATCTTCTAATTTAGGTCATTCTGGGATTTCTGTCGATTTAACAATTTTTTCTTTACATATAAGAGGGGTTTCTTCAATTTTAGGGTCTATTAATTTTATTACTACAATTTTAAATATGCGACCTGTAAATTTATCAATAGATAAAATTTCATTATTTATTTGATCTATTTTATTAACAACAATTTTATTATTATTATCGTTGCCTGTTCTAGCTGGGGGAATTACTATATTATTATTTGATCGAAATTTAAATACTTCTTTTTTTGA
>Avictrix13
-----TATATTTTATTTTTGGTATTTGATCAGGGATGATCGGGTCTGCTTTAAGAATAATTATTCGAATAGAATTAGGGACCCCTTCTCAGTTAATTGGAAATGATCAAATTTATAATTCTATTGTTACAGCTCATGCTTTTATTATAATTTTTTTTATAGTTATACCTATTATAGTTGGGGGGTTTGGAAATTATATAATTCCTTTAATATTATCAGCCCCTGATATAGCTTTCCCGCGTCTTAATAATATAAGATTTTGATTATTGATCCCATCATTAATTTTATTAATTTCAAGAATATTTATTGATCAAGGGGCTGGCACAGGATGAACTGTTTACCCCCCATTATCTTCTAATTTAGGTCATTCTGGGATTTCTGTCGATTTAACAATTTTTTCTTTACATATAAGAGGGGTTTCTTCAATTTTAGGGTCTATTAATTTTATTACTACAATTTTAAATATGCGACCTGTAAATTTATCAATAGATAAAATTTCATTATTTATTTGATCTATTTTATTAACAACAATTTTATTATTATTATCGTTGCCTGTTCTAGCTGGGGGAATTACTATATTATTATTTGATCGAAATTTAAATACTTCTTTTTT---
>Avictrix12
----TTATATTTTATTTTTGGTATTTGATCAGGGATGATCGGGTCTGCTTTAAGAATAATTATTCGAATAGAATTAGGGACCCCTTCTCAGTTAATTGGAAATGATCAAATTTATAATTCTATTGTTACAGCTCATGCTTTTATTATAATTTTTTTTATAGTTATACCTATTATAGTTGGGGGGTTTGGAAATTATATAATTCCTTTAATATTATCAGCCCCTGATATAGCTTTCCCGCGTCTTAATAATATAAGATTTTGATTATTGATCCCATCATTAATTTTATTAATTTCAAGAATATTTATTGATCAAGGGGCTGGCACAGGATGAACTGTTTACCCCCCATTATCTTCTAATTTAGGTCATTCTGGGATTTCTGTCGATTTAACAATTTTTTCTTTACATATAAGAGGGGTTTCTTCAATTTTAGGGTCTATTAATTTTATTACTACAATTTTAAATATGCGACCTGTAAATTTATCAATAGATAAAATTTCATTATTTATTTGATCTATTTTATTAACAACAATTTTATTATTATTATCGTTGCCTGTTCTAGCTGGGGG------------------------------------------------
>MT791638
---------------------------------------CGGGTCTGCTTTAAGGATAATTATTCGAATAGAATTAGGAACCCCTTCTCAGTTAATTGGAAATGATCAAATTTATAATTCTATTGTTACAGCGCATGCTTTTATTATAATTTTTTTTATAGTTATACCTATTATAGTTGGGGGGTTTGGGAATTATATAATTCCTTTAATATTATCAGCTCCTGATATAGCTTTCCCGCGTCTTAATAATATAAGATTTTGATTATTGATCCCGTCATTAATTTTATTAATTTCAAGAATATTTATTGATCAAGGGGCTGGCACAGGATGAACTGTTTACCCCCCACTATCTTCTAATTTAGGTCATTCTGGGATTTCTGTCGATTTAACAATTTTTTCTTTACATATAAGAGGAGTTTCTTCAATTTTAGGGTCTATTAATTTTATTACTACAATTTTAAATATGCGACCTGTAAATTTATCAATAGATAAAATTTCATTATTTATTTGATCTATTTTATTAACAACAATTTTATTATTATTATCATTGCCTGTTCTAGCTGGGGGAATTACTATATTATTATTTGATCGAAATTTAAATACGTCTTTTTTTGA
>MT791497
------------------TGGTATTTGATCAGGGATGATCGGGTCTGCTTTAAGGATGATTATTCGAATAGAATTAGGGACCCCTTCTCAGTTAATTGGAAATGATCAAATTTATAATTCTATTGTTACAGCTCATGCTTTTATTATAATTTTTTTTATAGTTATACCTATTATAGTTGGGGGGTTTGGGAATTATATAATTCCTTTAATGTTATCAGCCCCTGATATAGCTTTCCCGCGTCTTAATAATATAAGATTTTGATTATTGATTCCGTCATTAATTTTATTAATTTCAAGAATATTTATTGATCAAGGAGCTGGTACAGGATGAACTGTTTACCCCCCATTATCTTCTAATTTAGGCCATTCTGGGATTTCTGTCGATTTAACAATTTTTTCTTTACATATAAGAGGGGTTTCTTCAATTTTGGGGTCTATTAATTTTATTACTACAATTTTAAATATGCGACCTGTAAATTTATCAATAGATAAAATTTCATTATTTATTTGATCTATTTTATTAACAACAATTTTATTATTATWATCATTGCCTGTCCTAGCTGGGGGAATTACTATATTATTATTTGATCGAAATTTAAATACTTCTTTTTTTGA
>MT791639
TATATTATATTTTATTTKTGGTATTTGATCAGGGATGATCGGGTCTGCTTTAAGGATGATTATTCGAATAGAATTAGGGACCCCTTCTCAGTTAATTGGAAATGATCAAATTTATAATTCTATTGTTACAGCTCATGCTTTTATTATAATTTTTTTTATAGTTATACCTATTATAGTTGGGGGGTTTGGGAATTATATAATTCCTTTAATGTTATCAGCCCCTGATATAGCTTTCCCACGTCTTAATAATATAAGATTTTGATTATTGATCCCATCATTAATTTTATTAATTTCAAGGATATTTATTGATCAAGGAGCTGGTACAGGATGAACTGTTTACCCCCCATTATCTTCTAATTTAGGCCATTCTGGGATTTCTGTCGATTTAACAATTTTTTCTTTACATATAAGAGGGGTTTCTTCAATTTTGGGGTCTATTAATTTTATTACTACAATTTTAAATATGCGACCTGTAAATTTATCAATAGATAAAATTTCATTATTTATTTGATCTATTTTATTAACAACAATTTTATTATTATTATCATTGCCTGTTCTAGCTGGGGGAATTACTATATTATTATTTGATCGAAATTTAAATACTTCTTTTTTTGA
>KR929420
-ATATTATATTTTATTTTTGGTATTTGATCAGGGATGATCGGGTCTGCTTTAANGATGATTANTCGAATAGAATTAGGGACCCCTTCTCAGTTAATTGGAAATGATCAAATTTATAATTCTATTGTTACAGCTCATGCTTTTATTATAATTTTTTTTATAGTTATACCTATTATAGTTGGGGGGTTTGGGAATTATATAATTCCTTTAATGTTATCAGCCCCTGATATAGCTTTCCCACGTCTTAATAATATAAGATTTTGATTATTGATCCCATCATTAATTTTATTAATTTCAAGAATATTTATTGATCAAGGGGCTGGTACAGGATGAACTGTTTACCCCCCATTATCTTCTAATTTAGGCCATTCTGGGATTTCTGTCGATTTAACAATTTTTTCTTTACATATAAGAGGGGTTTCTTCAATTTTGGGGTCTATTAATTTTATTACTACAATTTTAAATATGCGACCTGTAAATTTATCAATAGATAAAATTTCATTATTTATTTGATCTATTTTATTAACAACAATTTTATTATTATTATCATTGCCTGTTCTAGCTGGGNGNACTATATTATTATTTGAT-----------------------------
>KR784581
-ATATTATATTTTATTTTTGGTATTTGATCAGGGATGATCGGGTCTGCTTTAAGGATGATTATTCGAATAGAATTAGGGACCCCTTCTCAGTTAATTGGAAATGATCAAATTTATAATTCTATTGTTACAGCTCATGCTTTTATTATAATTTTTTTTATAGTTATACCTATTATAGTTGGGGGGTTTGGGAATTATATAATTCCTTTAATGTTATCAGCCCCTGATATAGCTTTCCCACGTCTTAATAATATAAGATTTTGATTATTGATCCCATCATTAATTTTATTAATTTCAAGAATATTTATTGATCAAGGGGCTGGTACAGGATGAACTGTTTACCCCCCATTATCTTCTAATTTAGGCCATTCTGGGATTTCTGTCGATTTAACAATTTTTTCTTTACATATAAGAGGGGTTTCTTCAATTTTGGGGTCTATTAATTTTATTACTACAATTTTAAATATGCGACCTGTAAATTTATCAATAGATAAAATTTCATTATTTATTTGATCTATTTTATTAACAACAATTTTATTATTATTATCATTGCCTGTTCTAGCTGGG--------------------------------------------------
>KR792037
-ATATTATATTTTATTTTTGGTATTTGATCAGGGATGATCGGGTCTGCTTTAAGGATGATTATTCGAATAGAATTAGGGACCCCTTCTCAGTTAATTGGAAATGATCAAATTTATAATTCTATTGTTACAGCTCATGCTTTTATTATAATTTTTTTTATAGTTATACCTATTATAGTTGGGGGGTTTGGGAATTATATAATTCCTTTAATGTTATCAGCCCCTGATATAGCTTTCCCACGTCTTAATAATATAAGATTTTGATTATTGATCCCATCATTAATTTTATTAATTTCAAGAATATTTATTGATCAAGGGGCTGGTACAGGATGAACTGTTTACCCCCCATTATCTTCTAATTTAGGCCATTCTGGGATTTCTGTCGATTTAACAATTTTTTCTTTACATATAAGAGGGGTTTCTTCAATTTTGGGGTCTATTAATTTTATTACTACAATTTTAAATATGCGACCTGTAAATTTATCAATAGATAAAATTTCATTATTTATTTGATCTATTTTATTAACAACAATTTTATTATTATTATCATTGCCTGTTCTAGCTGGGGGAATTACTATATTATTATTTGAT--------------------------
>KR803094
-ATATTATATTTTATTTTTGGTATTTGATCAGGGATGATCGGGTCTGCTTTAAGGATGATTATTCGAATAGAATTAGGGACCCCTTCTCAGTTAATTGGAAATGATCAAATTTATAATTCTATTGTTACAGCTCATGCTTTTATTATAATTTTTTTTATAGTTATACCTATTATAGTTGGGGGGTTTGGGAATTATATAATTCCTTTAATGTTATCAGCCCCTGATATAGCTTTCCCACGTCTTAATAATATAAGATTTTGATTATTGATCCCATCATTAATTTTATTAATTTCAAGAATATTTATTGATCAAGGGGCTGGTACAGGATGAACTGTTTACCCCCCATTATCTTCTAATTTAGGCCATTCTGGGATTTCTGTCGATTTAACAATTTTTTCTTTACATATAAGAGGGGTTTCTTCAATTTTGGGGTCTATTAATTTTATTACTACAATTTTAAATATGCGACCTGTAAATTTATCAATAGATAAAATTTCATTATTTATTTGATCTATTTTATTAACAACAATTTTATTATTATTATCATTGCCTGTTCTAGCTGGGGGAATTACTATATTATTATTTGAT--------------------------
>KR789060
-ATATTATATTTTATTTTTGGTATTTGATCAGGGATGATCGGGTCTGCTTTAAGGATGATTATTCGAATAGAATTAGGGACCCCTTCTCAGTTAATTGGAAATGATCAAATTTATAATTCTATTGTTACAGCTCATGCTTTTATTATAATTTTTTTTATAGTTATACCTATTATAGTTGGGGGGTTTGGGAATTATATAATTCCTTTAATGTTATCAGCCCCTGATATAGCTTTCCCACGTCTTAATAATATAAGATTTTGATTATTGATCCCATCATTAATTTTATTAATTTCAAGAATATTTATTGATCAAGGGGCTGGTACAGGATGAACTGTTTACCCCCCATTATCTTCTAATTTAGGCCATTCTGGGATTTCTGTCGATTTAACAATTTTTTCTTTACATATAAGAGGGGTTTCTTCAATTTTGGGGTCTATTAATTTTATTACTACAATTTTAAATATGCGACCTGTAAATTTATCAATAGATAAAATTTCATTATTTATTTGATCTATTTTATTAACAACAATTTTATTATTATTATCATTGCCTGTTCTAGCTGGGGGAATTACTATATTATTATTTGAT--------------------------
>KR794462
-ATATTATATTTTATTTTTGGTATTTGATCAGGGATGATCGGGTCTGCTTTAAGGATGATTATTCGAATAGAATTAGGGACCCCTTCTCAGTTAATTGGAAATGATCAAATTTATAATTCTATTGTTACAGCTCATGCTTTTATTATAATTTTTTTTATAGTTATACCTATTATAGTTGGGGGGTTTGGGAATTATATAATTCCTTTAATGTTATCAGCCCCTGATATAGCTTTCCCACGTCTTAATAATATAAGATTTTGATTATTGATCCCATCATTAATTTTATTAATTTCAAGAATATTTATTGATCAAGGGGCTGGTACAGGATGAACTGTTTACCCCCCATTATCTTCTAATTTAGGCCATTCTGGGATTTCTGTCGATTTAACAATTTTTTCTTTACATATAAGAGGGGTTTCTTCAATTTTGGGGTCTATTAATTTTATTACTACAATTTTAAATATGCGACCTGTAAATTTATCAATAGATAAAATTTCATTATTTATTTGATCTATTTTATTAACAACAATTTTATTATTATTATCATTGCCTGTTCTAGCTGGGGGAATTACTATATTATTATTTGAT--------------------------
>KR932757
-ATATTATATTTTATTTTTGGTATTTGATCAGGGATGATCGGGTCTGCTTTAAGGATGATTATTCGAATAGAATTAGGGACCCCTTCTCAGTTAATTGGAAATGATCAAATTTATAATTCTATTGTTACAGCTCATGCTTTTATTATAATTTTTTTTATAGTTATACCTATTATAGTTGGGGGGTTTGGGAATTATATAATTCCTTTAATGTTATCAGCCCCTGATATAGCTTTCCCACGTCTTAATAATATAAGATTTTGATTATTGATCCCATCATTAATTTTATTAATTTCAAGAATATTTATTGATCAAGGGGCTGGTACAGGATGAACTGTTTACCCCCCATTATCTTCTAATTTAGGCCATTCTGGGATTTCTGTCGATTTAACAATTTTTTCTTTACATATAAGAGGGGTTTCTTCAATTTTGGGGTCTATTAATTTTATTACTACAATTTTAAATATGCGACCTGTAAATTTATCAATAGATAAAATTTCATTATTTATTTGATCTATTTTATTAACAACAATTTTATTATTATTATCATTGCCTGTTCTAGCTGGGGGAATTACTATATTATTATTTGAT--------------------------
>MF154029
-ATATTATATTTTATTTTTGGTATTTGATCAGGGATGATCGGGTCTGCTTTAAGGATGATTATTCGAATAGAATTAGGGACCCCTTCTCAGTTAATTGGAAATGATCAAATTTATAATTCTATTGTTACAGCTCATGCTTTTATTATAATTTTTTTTATAGTTATACCTATTATAGTTGGGGGGTTTGGGAATTATATAATTCCTTTAATGTTATCAGCCCCTGATATAGCTTTCCCACGTCTTAATAATATAAGATTTTGATTATTGATCCCATCATTAATTTTATTAATTTCAAGAATATTTATTGATCAAGGGGCTGGTACAGGATGAACTGTTTACCCCCCATTATCTTCTAATTTAGGCCATTCTGGGATTTCTGTCGATTTAACAATTTTTTCTTTACATATAAGAGGGGTTTCTTCAATTTTGGGGTCTATTAATTTTATTACTACAATTTTAAATATGCGACCTGTAAATTTATCAATAGATAAAATTTCATTATTTATTTGATCTATTTTATTAACAACAATTTTATTATTATTATCATTGCCTGTTCTAGCTGGGGGAATTACTATATTATTATTTGAT--------------------------
>MF906090
-ATATTATATTTTATTTTTGGTATTTGATCAGGGATGATCGGGTCTGCTTTAAGGATGATTATTCGAATAGAATTAGGGACCCCTTCTCAGTTAATTGGAAATGATCAAATTTATAATTCTATTGTTACAGCTCATGCTTTTATTATAATTTTTTTTATAGTTATACCTATTATAGTTGGGGGGTTTGGGAATTATATAATTCCTTTAATGTTATCAGCCCCTGATATAGCTTTCCCACGTCTTAATAATATAAGATTTTGATTATTGATCCCATCATTAATTTTATTAATTTCAAGAATATTTATTGATCAAGGGGCTGGTACAGGATGAACTGTTTACCCCCCATTATCTTCTAATTTAGGCCATTCTGGGATTTCTGTCGATTTAACAATTTTTTCTTTACATATAAGAGGGGTTTCTTCAATTTTGGGGTCTATTAATTTTATTACTACAATTTTAAATATGCGACCTGTAAATTTATCAATAGATAAAATTTCATTATTTATTTGATCTATTTTATTAACAACAATTTTATTATTATTATCATTGCCTGTTCTAGCTGGGGGAATTACTATATTATTATTTGATCGAAATTTAAATACTTCTTTTTTTGA
>MF904819
-ATATTATATTTTATTTTTGGTATTTGATCAGGGATGATCGGNTCTGCTTTAAGGATGATTATTCGAATAGAATTAGGGACCCCTTCTCAGTTAATTGGAAATGATCAAATTTATAATTCTATTGTTACAGCTCATGCTTTTATTATAATTTTTTTTATAGTTATACCTATTATAGTTGGGGGGTTTGGGAATTATATAATTCCTTTAATGTTATCAGCCCCTGATATAGCTTTCCCACGTCTTAATAATATAAGATTTTGATTATTGATCCCATCATTAATTTTATTAATTTCAAGAATATTTATTGATCAAGGGGCTGGTACAGGATGAACTGTTTACCCCCCATTATCTTCTAATTTAGGCCATTCTGGGATTTCTGTCGATTTAACAATTTTTTCTTTACATATAAGAGGGGTTTCTTCAATTTTGGGGTCTATTAATTTTATTACTACAATTTTAAATATGCGACCTGTAAATTTATCAATAGATAAAATTTCATTATTTATTTGATCTATTTTATTAACAACAATTTTATTATTATTATCATTGCCTGTTCTAGCTGGGGGAATTACTATATTATTATTTGATCGAAATTTAAATACTTCTTTTTTTGA
>MF900405
-ATATTATATTTTATTTTTGGTATTTGATCAGGGATGATCGGNTCTGCTTTAAGGATGATTATTCGAATAGAATTAGGGACCCCTTCTCAGTTAATTGGAAATGATCAAATTTATAATTCTATTGTTACAGCTCATGCTTTTATTATAATTTTTTTTATAGTTATACCTATTATAGTTGGGGGGTTTGGGAATTATATAATTCCTTTAATGTTATCAGCCCCTGATATAGCTTTCCCACGTCTTAATAATATAAGATTTTGATTATTGATCCCATCATTAATTTTATTAATTTCAAGAATATTTATTGATCAAGGGGCTGGTACAGGATGAACTGTTTACCCCCCATTATCTTCTAATTTAGGCCATTCTGGGATTTCTGTCGATTTAACAATTTTTTCTTTACATATAAGAGGGGTTTCTTCAATTTTGGGGTCTATTAATTTTATTACTACAATTTTAAATATGCGACCTGTAAATTTATCAATAGATAAAATTTCATTATTTATTTGATCTATTTTATTAACAACAATTTTATTATTATTATCATTGCCTGTTCTAGCTGGGGGAATTACTATATTATTATTTGATCGAAATTTAAATACTTCTTTTTTTGA
>MF904874
----------------TTTGGTATTTGATCAGGGATGATCGGGTCTGCTTTAAGGATGATTATTCGAATAGAATTAGGGACCCCTTNTCAGTTAATTGGAAATGATCAAATTTATAATTCTATTGTTACAGCTCATGCTTTTATTATAATTTTTTTTATAGTTATACCTATTATAGTTGGGGGGTTTGGGAATTATATAATTCCTTTAATGTTATCAGCCCCTGATATAGCTTTCCCACGTCTTAATAATATAAGATTTTGATTATTGATCCCATCATTAATTTTATTAATTTCAAGAATATTTATTGATCAAGGGGCTGGTACAGGATGAACTGTTTACCCCCCATTATCTTCTAATTTAGGCCATTCTGGGATTTCTGTCGATTTAACAATTTTTTCTTTACATATAAGAGGGGTTTCTTCAATTTTGGGGTCTATTAATTTTATTACTACAATTTTAAATATGCGACCTGTAAATTTATCAATAGATAAAATTTCATTATTTATTTGATCTATTTTATTAACAACAATTTTATTATTATTATCATTGCCTGTTCTAGCTGGGGGAATTACTATATTATTATTTGATCGAAATTTAAATACTTCTTTTTTTGA
>MF902126
TATATTATATTTTATTTTTGGTATTTGATCAGGGATGATCGGGTCTGCTTTAAGGATGATTATTCGAATAGAATTAGGGACCCCTTCTCAGTTAATTGGAAATGATCAAATTTATAATTCTATTGTTACAGCTCATGCTTTTATTATAATTTTTTTTATAGTTATACCTATTATAGTTGGGGGGTTTGGGAATTATATAATTCCTTTAATGTTATCAGCCCCTGATATAGCTTTCCCACGTCTTAATAATATAAGATTTTGATTATTGATCCCATCATTAATTTTATTAATTTCAAGAATATTTATTGATCAAGGGGCTGGTACAGGATGAACTGTTTACCCCCCATTATCTTCTAATTTAGGCCATTCTGGGATTTCTGTCGATTTAACAATTTTTTCTTTACATATAAGAGGGGTTTCTTCAATTTTGGGGTCTATTAATTTTATTACTACAATTTTAAATATGCGACCTGTAAATTTATCAATAGATAAAATTTCATTATTTATTTGATCTATTTTATTAACAACAATTTTATTATTATTATCATTGCCTGTTCTAGCTGGGGGAATTACTATATTATTATTTGATCGAAATTTAAATACTTCTTTTTTTGA
>KX535215
TATATTATATTTTATTTTTGGTATTTGATCAGGGATGATCGGGTCTGCTTTAAGGATGATTATTCGAATAGAATTAGGGACCCCTTCTCAGTTAATTGGAAATGATCAAATTTATAATTCTATTGTTACAGCTCATGCTTTTATTATAATTTTTTTTATAGTTATACCTATTATAGTTGGGGGGTTTGGGAATTATATAATTCCTTTAATGTTATCAGCCCCTGATATAGCTTTCCCACGTCTTAATAATATAAGATTTTGATTATTGATCCCATCATTAATTTTATTAATTTCAAGAATATTTATTGATCAAGGGGCTGGTACAGGATGAACTGTTTACCCCCCATTATCTTCTAATTTAGGCCATTCTGGGATTTCTGTCGATTTAACAATTTTTTCTTTACATATAAGAGGGGTTTCTTCAATTTTGGGGTCTATTAATTTTATTACTACAATTTTAAATATGCGACCTGTAAATTTATCAATAGATAAAATTTCATTATTTATTTGATCTATTTTATTAACAACAATTTTATTATTATTATCATTGCCTGTTCTAGCTGGGGGAATTACTATATTATTATTTGATCGAAATTTAAATACTTCTTTTTTTG-
>KR800348
TATATTATATTTTATTTTTGGTATTTGATCAGGGATGATCGGGTCTGCTTTAAGGATGATTATTCGAATAGAATTAGGGACCCCTTCTCAGTTAATTGGAAATGATCAAATTTATAATTCTATTGTTACAGCTCATGCTTTTATTATAATTTTTTTTATAGTTATACCTATTATAGTTGGGGGGTTTGGGAATTATATAATTCCTTTAATGTTATCAGCCCCTGATATAGCTTTCCCACGTCTTAATAATATAAGATTTTGATTATTGATCCCATCATTAATTTTATTAATTTCAAGAATATTTATTGATCAAGGGGCTGGTACAGGATGAACTGTTTACCCCCCATTATCTTCTAATTTAGGCCATTCTGGGATTTCTGTCGATTTAACAATTTTTTCTTTACATATAAGAGGGGTTTCTTCAATTTTGGGGTCTATTAATTTTATTACTACAATTTTAAATATGCGACCTGTAAATTTATCAATAGATAAAATTTCATTATTTATTTGATCTATTTTATTAACAACAATTTTATTATTATTATCATTGCCTGTTCTAGCTGGGGGAATTACTATATTATTATTTGATCGAAATTTAAATACTTCTTTTTTTG-
>KR805824
TATATTATATTTTATTTTTGGTATTTGATCAGGGATGATCGGGTCTGCTTTAAGGATGATTATTCGAATAGAATTAGGGACCCCTTCTCAGTTAATTGGAAATGATCAAATTTATAATTCTATTGTTACAGCTCATGCTTTTATTATAATTTTTTTTATAGTTATACCTATTATAGTTGGGGGGTTTGGGAATTATATAATTCCTTTAATGTTATCAGCCCCTGATATAGCTTTCCCACGTCTTAATAATATAAGATTTTGATTATTGATCCCATCATTAATTTTATTAATTTCAAGAATATTTATTGATCAAGGGGCTGGTACAGGATGAACTGTTTACCCCCCATTATCTTCTAATTTAGGCCATTCTGGGATTTCTGTCGATTTAACAATTTTTTCTTTACATATAAGAGGGGTTTCTTCAATTTTGGGGTCTATTAATTTTATTACTACAATTTTAAATATGCGACCTGTAAATTTATCAATAGATAAAATTTCATTATTTATTTGATCTATTTTATTAACAACAATTTTATTATTATTATCATTGCCTGTTCTAGCTGGGGGAATTACTATATTATTATTTGATCGAAATTTAAATACTTCTTTTTTTGA
>KR799099
TATATTATATTTTATTTTTGGTATTTGATCAGGGATGATCGGGTCTGCTTTAAGGATGATTATTCGAATAGAATTAGGGACCCCTTCTCAGTTAATTGGAAATGATCAAATTTATAATTCTATTGTTACAGCTCATGCTTTTATTATAATTTTTTTTATAGTTATACCTATTATAGTTGGGGGGTTTGGGAATTATATAATTCCTTTAATGTTATCAGCCCCTGATATAGCTTTCCCACGTCTTAATAATATAAGATTTTGATTATTGATCCCATCATTAATTTTATTAATTTCAAGAATATTTATTGATCAAGGGGCTGGTACAGGATGAACTGTTTACCCCCCATTATCTTCTAATTTAGGCCATTCTGGGATTTCTGTCGATTTAACAATTTTTTCTTTACATATAAGAGGGGTTTCTTCAATTTTGGGGTCTATTAATTTTATTACTACAATTTTAAATATGCGACCTGTAAATTTATCAATAGATAAAATTTCATTATTTATTTGATCTATTTTATTAACAACAATTTTATTATTATTATCATTGCCTGTTCTAGCTGGGGGAATTACTATATTATTATTTGATCGAAATTTAAATACTTCTTTTTTTGA
>KR924660
-ATATTATATTTTATTTTTGGTATTTGATCAGGGATGATCGGGTCTGCTTTAAGGATGATTATTCGAATAGAATTAGGGACCCCTTCTCAGTTAATTGGAAATGATCAAATTTATAATTCTATTGTTACAGCTCATGCTTTTATTATAATTTTTTTTATAGTTATACCTATTATAGTTGGGGGGTTTGGGAATTATATAATTCCTTTAATGTTATCAGCCCCTGATATAGCTTTCCCACGTCTTAATAATATAAGATTTTGATTATTGATCCCATCATTAATTTTATTAATTTCAAGAATATTTATTGATCAAGGGGCTGGTACAGGATGAACTGTTTACCCCCCATTATCTTCTAATTTAGGCCATTCTGGGATTTCTGTCGATTTAACAATTTTTTCTTTACATATAAGAGGGGTTTCTTCAATTTTGGGGTCTATTAATTTTATTACTACAATTTTAAATATGCGACCTGTAAATTTATCAATAGATAAAATTTCATTATTTATTTGATCTATTTTATTAACAACAATTTTATTATTATTATCATTGCCTGTTCTAGCTGGGGGAATTACTATATTATTATTTGATCGAAATTTAAATACTTCTTTTTTT--
>MG940525
-ATATTATATTTTATTTTTGGTATTTGATCAGGAATGATTGGTTCAGCTTTAAGAATAATTATTCGAATAGAATTAGGTACTCCATCNCAATTAATTGGAAATGATCAAATTTATAATTCAATTGTTACAGCNCATGCTTTTATTATAATTTTTTTTATAGTTATACCTATTATAGTAGGGGGATTTGGTAATTATATAGTTCCATTAATATTATCTGCNCCTGATATAGCTTTCCCTCGATTAAATAATATAAGATATTGATTATTAATTCCAGCTTTAATTTTATTAACTTCAAGAATATTTATTGATCAGGGGGCTGGTACTGGATGAACAGTTTATCCACCTTTATCTTCAAATTTAGGTCATCCTGGAATTGCAGTAGATTTAACTATTTTTTCTTTACATTTAAGAGGAATCTCCTCAATTTTAGGCTCAATTAATTTTATTACAACAATTTTAAATATACGTCCTAAAAATATAACTATAGATAAAATTTCTTTATTTGTTTGATCAATTTTTCTAACAACAATTTTATTACTATTATCTCTTCCTGTTTTAGCAGGAGGGATTACTATATTATTATTTGATCGTAATTTAAAT--------------
>MG940641
TATATTATATTTTATTTTTGGTATTTGATCAGGAATGATTGGTTCAGCTTTAAGAATAATTATTCGAATAGAATTAGGTACCCCATCACAATTAATTGGAAATGATCAAATTTATAATTCAATTGTTACAGCACATGCTTTTATTATAATTTTTTTTATAGTTATACCTATTATAGTAGGGGGATTTGGTAATTATATAGTTCCATTAATATTATCTGCCCCTGATATAGCTTTCCCTCGATTAAATAATATAAGATATTGATTATTAATTCCAGCTTTAATTTTATTAACTTCAAGAATATTTATTGATCAGGGGGCTGGTACTGGATGAACAGTTTATCCACCTTTATCTTCAAATTTAGGTCATCCTGGAATTGCAGTAGATTTAACTATTTTTTCTTTACATTTAAGAGGAATCTCCTCAATTTTAGGCTCAATTAATTTTATTACAACAATTTTAAATATACGTCCTAAAAATATAACTATAGATAAAATTTCTTTATTTGTTTGATCAATTTTTCTAACAACAATTTTATTACTATTATCTCTTCCTGTTTTAGCAGGAGGGATTACTATATTATTATTTGATCGTAATTTAAATACTTCATTTTTTGA
>MG940640
TATATTATATTTTATTTTTGGTATTTGATCAGGAATGATTGGTTCAGCTTTAAGAATAATTATTCGAATAGAATTAGGTACCCCATCACAATTAATTGGAAATGATCAAATTTATAATTCAATTGTTACAGCACATGCTTTTATTATAATTTTTTTTATAGTTATACCTATTATAGTAGGGGGATTTGGTAATTATATAGTTCCATTAATATTATCTGCCCCTGATATAGCTTTCCCTCGATTAAATAATATAAGATATTGATTATTAATTCCAGCTTTAATTTTATTAACTTCAAGAATATTTATTGATCAGGGGGCTGGTACTGGATGAACAGTTTATCCACCTTTATCTTCAAATTTAGGTCATCCTGGAATTGCAGTAGATTTAACTATTTTTTCTTTACATTTAAGAGGAATCTCCTCAATTTTAGGCTCAATTAATTTTATTACAACAATTTTAAATATACGTCCTAAAAATATAACTATAGATAAAATTTCTTTATTTGTTTGATCAATTTTTCTAACAACAATTTTATTACTATTATCTCTTCCTGTTTTAGCAGGAGGGATTACTATATTATTATTTGATCGTAATTTAAATACTTCATTTTTTGA
>MG940597
-ATATTATATTTTATTTTTGGTATTTGATCAGGAATGATTGGTTCAGCTTTAAGAATAATTATTCGAATAGAATTAGGTACCCCATCACAATTAATTGGAAATGATCAAATTTATAATTCAATTGTTACAGCACATGCTTTTATTATAATTTTTTTTATAGTTATACCTATTATAGTAGGGGGATTTGGTAATTATATAGTTCCATTAATATTATCTGCCCCTGATATAGCTTTCCCTCGATTAAATAATATAAGATATTGATTATTAATTCCAGCTTTAATTTTATTAACTTCAAGAATATTTATTGATCAGGGGGCTGGTACTGGATGAACAGTTTATCCACCTTTATCTTCAAATTTAGGTCATCCTGGAATTGCAGTAGATTTAACTATTTTTTCTTTACATTTAAGAGGAATCTCCTCAATTTTAGGCTCAATTAATTTTATTACAACAATTTTAAATATACGTCCTAAAAATATAACTATAGATAAAATTTCTTTATTTGTTTGATCAATTTTTCTAACAACAATTTTATTACTATTATCTCTTCCTGTTTTAGCAGGAGGGATTACTATATTATTATTTGAT--------------------------
>MG940549
-ATATTATATTTTATTTTTGGTATTTGATCAGGAATGATTGGTTCAGCTTTAAGAATAATTATTCGAATAGAATTAGGTACCCCATCACAATTAATTGGAAATGATCAAATTTATAATTCAATTGTTACAGCACATGCTTTTATTATAATTTTTTTTATAGTTATACCTATTATAGTAGGGGGATTTGGTAATTATATAGTTCCATTAATATTATCTGCCCCTGATATAGCTTTCCCTCGATTAAATAATATAAGATATTGATTATTAATTCCAGCTTTAATTTTATTAACTTCAAGAATATTTATTGATCAGGGGGCTGGTACTGGATGAACAGTTTATCCACCTTTATCTTCAAATTTAGGTCATCCTGGAATTGCAGTAGATTTAACTATTTTTTCTTTACATTTAAGAGGAATCTCCTCAATTTTAGGCTCAATTAATTTTATTACAACAATTTTAAATATACGTCCTAAAAATATAACTATAGATAAAATTTCTTTATTTGTTTGATCAATTTTTCTAACAACAATTTTATTACTATTATCTCTTCCTGTTTTAGCAGGAGGGATTACTATATTATTATTTGAT--------------------------
>MG940496
-ATATTATATTTTATTTTTGGTATTTGATCAGGAATGATTGGTTCAGCTTTAAGAATAATTATTCGAATAGAATTAGGTACCCCATCACAATTAATTGGAAATGATCAAATTTATAATTCAATTGTTACAGCACATGCTTTTATTATAATTTTTTTTATAGTTATACCTATTATAGTAGGGGGATTTGGTAATTATATAGTTCCATTAATATTATCTGCCCCTGATATAGCTTTCCCTCGATTAAATAATATAAGATATTGATTATTAATTCCAGCTTTAATTTTATTAACTTCAAGAATATTTATTGATCAGGGGGCTGGTACTGGATGAACAGTTTATCCACCTTTATCTTCAAATTTAGGTCATCCTGGAATTGCAGTAGATTTAACTATTTTTTCTTTACATTTAAGAGGAATCTCCTCAATTTTAGGCTCAATTAATTTTATTACAACAATTTTAAATATACGTCCTAAAAATATAACTATAGATAAAATTTCTTTATTTGTTTGATCAATTTTTCTAACAACAATTTTATTACTATTATCTCTTCCTGTTTTAGCAGGAGGGATTACTATATTATTATTTGATCGT-----------------------
>MG940639
TATATTATATTTTATTTTTGGTATTTGATCAGGAATNATTGGTTCAGCTTTAAGAATAATTATTCGAATAGAATTAGGTACCCCATCACAATTAATTGGAAATGATCAAATTTATAATTCAATTGTTACAGCACATGCTTTTATTATAATTTTTTTTATAGTTATACCTATTATAGTAGGGGGATTTGGTAATTATATAGTTCCATTAATATTATCTGCCCCTGATATAGCTTTCCCTCGATTAAATAATATAAGATATTGATTATTAATTCCAGCTTTAATTTTATTAACTTCAAGAATATTTATTGATCAGGGGGCTGGTACTGGATGAACAGTTTATCCACCTTTATCTTCAAATTTAGGTCATCCTGGAATTGCAGTAGATTTAACTATTTTTTCTTTACATTTAAGAGGAATCTCCTCAATTTTAGGCTCAATTAATTTTATTACAACAATTTTAAATATACGTCCTAAAAATATAACTATAGATAAAATTTCTTTATTTGTTTGATCAATTTTTCTAACAACAATTTTATTACTATTATCTCTTCCTGTTTTAGCAGGAGGGATTACTATATTATTATTTGATCGTAATTTAAATACTTCATTTTTTGA
>MG940482
----------------------------------------GGTTCAGCTTTAAGAATAATTATTCGAATAGAATTAGGTACCCCATCACAATTAATTGGAAATGATCAAATTTATAATTCAATTGTTACAGCACATGCTTTTATTATAATTTTTTTTATAGTTATACCTATTATAGTAGGGGGATTTGGTAATTATATAGTTCCATTAATATTATCTGCCCCTGATATAGCTTTCCCTCGATTAAATAATATAAGATATTGATTATTAATTCCAGCTTTAATTTTATTAACTTCAAGAATATTTATTGATCAGGGGGCTGGTACTGGATGAACAGTTTATCCACCTTTATCTTCAAATTTAGGTCATCCTGGAATTGCAGTAGATTTAACTATTTTTTCTTTACATTTAAGAGGAATCTCCTCAATTTTAGGCTCAATTAATTTTATTACAACAATTTTAAATATACGTCCTAAAAATATAACTATAGATAAAATTTCTTTATTTGTTTGATCAATTTTTCTAACAACAATTTTATTACTATTATCTCTTCCTGTTTTAGCAGGAGGGATTACTATATTATTATTTGATCGTAATTTAAATACTTCATTTTTTGA
>MG940573
TATATTATATTTTATTTTTGGAATTTGATCAGGAATAATTGGCTCAGCTTTAAGAATAATTATTCGAATAGAATTAGGTACTCCATCTCAATTAATTGGGAATGATCAAATTTATAACTCAATTGTTACAGCTCATGCTTTTATTATAATTTTTTTTATAGTTATACCTATTATAGTAGGAGGGTTTGGTAATTATATAGTTCCATTAATATTATCTGCTCCTGATATAGCTTTCCCTCGATTAAATAATATAAGATATTGATTATTAATTCCGGCTTTGATTTTATTAACTTCAAGAATATTTATTGATCAAGGAGCTGGTACTGGATGAACAGTTTATCCTCCTTTATCTTCAAATTTAGGTCATTCTGGAATTTCAGTAGATTTAACTATTTTTTCTTTACATTTAAGAGGAGTCTCCTCAATTTTAGGCTCAATTAATTTTATTACAACAATTTTAAATATACGTCCTAAAAATATAACTATAGATAAAATTTCTTTATTTGTTTGATCAATTTTTTTAACAACAATTTTATTACTTTTATCTCTTCCTGTTTTAGCAGGAGGAATTACGATATTATTATTTGATCGTAATTTAAATACCTCATTTTTTGA
>MG940528
TATATTATATTTTATTTTTGGAATTTGATCAGGAATAATTGGCTCAGCTTTAAGAATAATTATTCGAATAGAATTAGGTACTCCATCTCAATTAATTGGGAATGATCAAATTTATAACTCAATTGTTACAGCTCATGCTTTTATTATAATTTTTTTTATAGTTATACCTATTATAGTAGGAGGGTTTGGTAATTATATAGTTCCATTAATATTATCTGCTCCTGATATAGCTTTCCCTCGATTAAATAATATAAGATATTGATTATTAATTCCGGCTTTGATTTTATTAACTTCAAGAATATTTATTGATCAAGGAGCTGGTACTGGATGAACAGTTTATCCTCCTTTATCTTCAAATTTAGGTCATTCTGGAATTTCAGTAGATTTAACTATTTTTTCTTTACATTTAAGAGGAGTCTCCTCAATTTTAGGCTCAATTAATTTTATTACAACAATTTTAAATATACGTCCTAAAAATATAACTATAGATAAAATTTCTTTATTTGTTTGATCAATTTTTTTAACAACAATTTTATTACTTTTATCTCTTCCTGTTTTAGCAGGAGGAATTACGATATTATTATTTGATCGTAATTTAAATACCTCATTTTTTGA
>MG940636
TATATTATATTTTATTTTTGGAATTTGATCAGGAATAATTGGCTCAGCTTTAAGAATAATTATTCGAATAGAATTAGGTACTCCATCTCAATTAATTGGAAATGATCAAATTTATAACTCAATTGTTACAGCTCATGCTTTTATTATAATTTTTTTTATAGTTATACCTATTATAGTAGGAGGGTTTGGTAATTATATAGTTCCATTAATATTATCTGCTCCTGATATAGCTTTCCCTCGATTAAATAATATAAGATATTGATTATTAATTCCGGCTTTGATTTTATTAACTTCAAGAATATTTATTGATCAAGGAGCTGGTACTGGATGAACAGTTTATCCTCCTTTATCTTCAAATTTAGGTCATTCTGGAATTTCAGTAGATTTAACTATTTTTTCTTTACATTTAAGAGGAGTCTCCTCAATTTTAGGCTCAATTAATTTTATTACAACAATTTTAAATATACGTCCTAAAAATATAACTATAGATAAAATTTCTTTATTTGTTTGATCAATTTTTTTAACAACAATTTTATTACTTTTATCTCTTCCTGTTTTAGCAGGAGGAATTACGATATTATTATTTGATCGTAATTTAAATACCTCATTTTTTGA
>MG940613
TATATTATATTTTATTTTTGGAATTTGATCAGGAATAATTGGCTCAGCTTTAAGAATAATTATTCGAATAGAATTAGGTACTCCATCTCAATTAATTGGAAATGATCAAATTTATAACTCAATTGTTACAGCTCATGCTTTTATTATAATTTTTTTTATAGTTATACCTATTATAGTAGGAGGGTTTGGTAATTATATAGTTCCATTAATATTATCTGCTCCTGATATAGCTTTCCCTCGATTAAATAATATAAGATATTGATTATTAATTCCGGCTTTGATTTTATTAACTTCAAGAATATTTATTGATCAAGGAGCTGGTACTGGATGAACAGTTTATCCTCCTTTATCTTCAAATTTAGGTCATTCTGGAATTTCAGTAGATTTAACTATTTTTTCTTTACATTTAAGAGGAGTCTCCTCAATTTTAGGCTCAATTAATTTTATTACAACAATTTTAAATATACGTCCTAAAAATATAACTATAGATAAAATTTCTTTATTTGTTTGATCAATTTTTTTAACAACAATTTTATTACTTTTATCTCTTCCTGTTTTAGCAGGAGGAATTACGATATTATTATTTGATCGTAATTTAAATACCTCATTTTTTGA
>MG940540
TATATTATATTTTATTTTTGGAATTTGATCAGGAATAATTGGCTCAGCTTTAAGAATAATTATTCGAATAGAATTAGGTACTCCATCTCAATTAATTGGAAATGATCAAATTTATAACTCAATTGTTACAGCTCATGCTTTTATTATAATTTTTTTTATAGTTATACCTATTATAGTAGGAGGGTTTGGTAATTATATAGTTCCATTAATATTATCTGCTCCTGATATAGCTTTCCCTCGATTAAATAATATAAGATATTGATTATTAATTCCGGCTTTGATTTTATTAACTTCAAGAATATTTATTGATCAAGGAGCTGGTACTGGATGAACAGTTTATCCTCCTTTATCTTCAAATTTAGGTCATTCTGGAATTTCAGTAGATTTAACTATTTTTTCTTTACATTTAAGAGGAGTCTCCTCAATTTTAGGCTCAATTAATTTTATTACAACAATTTTAAATATACGTCCTAAAAATATAACTATAGATAAAATTTCTTTATTTGTTTGATCAATTTTTTTAACAACAATTTTATTACTTTTATCTCTTCCTGTTTTAGCAGGAGGAATTACGATATTATTATTTGATCGTAATTTAAATACCTCATTTTTTGA
>MG940509
TATATTATATTTTATTTTTGGAATTTGATCAGGAATAATTGGCTCAGCTTTAAGAATAATTATTCGAATAGAATTAGGTACTCCATCTCAATTAATTGGAAATGATCAAATTTATAACTCAATTGTTACAGCTCATGCTTTTATTATAATTTTTTTTATAGTTATACCTATTATAGTAGGAGGGTTTGGTAATTATATAGTTCCATTAATATTATCTGCTCCTGATATAGCTTTCCCTCGATTAAATAATATAAGATATTGATTATTAATTCCGGCTTTGATTTTATTAACTTCAAGAATATTTATTGATCAAGGAGCTGGTACTGGATGAACAGTTTATCCTCCTTTATCTTCAAATTTAGGTCATTCTGGAATTTCAGTAGATTTAACTATTTTTTCTTTACATTTAAGAGGAGTCTCCTCAATTTTAGGCTCAATTAATTTTATTACAACAATTTTAAATATACGTCCTAAAAATATAACTATAGATAAAATTTCTTTATTTGTTTGATCAATTTTTTTAACAACAATTTTATTACTTTTATCTCTTCCTGTTTTAGCAGGAGGAATTACGATATTATTATTTGATCGTAATTTAAATACCTCATTTTTTGA
>MG940484
TATATTATATTTTATTTTTGGAATTTGATCAGGAATAATTGGCTCAGCTTTAAGAATAATTATTCGAATAGAATTAGGTACTCCATCTCAATTAATTGGAAATGATCAAATTTATAACTCAATTGTTACAGCTCATGCTTTTATTATAATTTTTTTTATAGTTATACCTATTATAGTAGGAGGGTTTGGTAATTATATAGTTCCATTAATATTATCTGCTCCTGATATAGCTTTCCCTCGATTAAATAATATAAGATATTGATTATTAATTCCGGCTTTGATTTTATTAACTTCAAGAATATTTATTGATCAAGGAGCTGGTACTGGATGAACAGTTTATCCTCCTTTATCTTCAAATTTAGGTCATTCTGGAATTTCAGTAGATTTAACTATTTTTTCTTTACATTTAAGAGGAGTCTCCTCAATTTTAGGCTCAATTAATTTTATTACAACAATTTTAAATATACGTCCTAAAAATATAACTATAGATAAAATTTCTTTATTTGTTTGATCAATTTTTTTAACAACAATTTTATTACTTTTATCTCTTCCTGTTTTAGCAGGAGGAATTACGATATTATTATTTGATCGTAATTTAAATACCTCATTTTTTGA
>MG940617
------------------------TTGATCAGGAATAATTGGCTCAGCTTTAAGAATAATTATTCGAATAGAATTAGGTACTCCATCTCAATTAATTGGAAATGATCAAATTTATAACTCAATTGTTACAGCTCATGCTTTTATTATAATTTTTTTTATAGTTATACCTATTATAGTAGGAGGGTTTGGTAATTATATAGTTCCATTAATATTATCTGCTCCTGATATAGCTTTCCCTCGATTAAATAATATAAGATATTGATTATTAATTCCGGCTTTGATTTTATTAACTTCAAGAATATTTATTGATCAAGGAGCTGGTACTGGATGAACAGTTTATCCTCCTTTATCTTCAAATTTAGGTCATTCTGGAATTTCAGTAGATTTAACTATTTTTTCTTTACATTTAAGAGGAGTCTCCTCAATTTTAGGCTCAATTAATTTTATTACAACAATTTTAAATATACGTCCTAAAAATATAACTATAGATAAAATTTCTTTATTTGTTTGATCAATTTTTTTAACAACAATTTTATTACTTTTATCTCTTCCTGTTTTAGCAGGAGGAATTACGATATTATTATTTGATCGTAATTTAAATACCTCATTTTTTGA
>MG940440
-------------------------------------------------------ATAATTATTCGAATAGAATTAGGTACTCCATCTCAATTAATTGGAAATGATCAAATTTATAATTCAATTGTTACAGCTCATGCTTTTATTATAATTTTTTTTATAGTTATACCTATTATAGTAGGAGGGTTTGGTAATTATATAGTTCCATTAATATTATCTGCTCCTGATATAGCTTTCCCTCGATTAAATAATATAAGATATTGATTATTAATTCCGGCTTTGATTTTATTAACTTCAAGAATATTTATTGATCAAGGGGCTGGTACTGGATGAACAGTTTATCCACCTTTATCTTCAAATTTAGGTCATCCTGGAATTTCAGTAGATTTAACTATTTTTTCTTTACATTTAAGAGGNATNTCCTCAATTTTAGGTTCAATTAATTTTATTACAACAATTTTAAATATACGTCCTAAAAATATAACTATAGATAAAATTTCTTTATTTGTTTGATCAATTTTTTTAACAACAATTTTATTATTATTATCTCTTCCTGTTTTAGCAGGAGGAATTACGATATTATTATTTGAT--------------------------
>MG940577
TATATTATATTTTATTTTTGGTATTTGATCAGGAATAATTGGTTCAGCTCTAAGAATAATTATTCGAATAGAATTAGGTACTCCATCTCAATTAATTGGAAATGATCAAATTTATAATTCAATTGTTACAGCCCATGCTTTTATTATAATTTTTTTTATAGTTATACCTATTATAGTAGGAGGGTTTGGTAATTATATAGTTCCATTAATATTATCTGCTCCTGATATAGCTTTCCCTCGATTAAATAATATAAGATATTGATTATTAATTCCGGCTTTGATTTTATTAACTTCAAGAATATTTATTGATCAAGGGGCTGGTACTGGATGAACAGTTTATCCGCCTTTATCTTCAAATTTAGGTCATCCTGGAATTTCAGTAGATTTAACTATTTTTTCTTTACATTTAAGAGGGATTTCCTCAATTTTAGGTTCAATTAATTTTATTACAACAATTTTAAATATACGTCCTAAAAATATAACTATAGATAAAATTTCTTTATTTGTTTGATCAATTTTTTTAACAACAATTTTATTACTATTATCTCTTCCTGTTTTAGCAGGAGGAATTACGATATTATTATTTGATCGTAATTTAAATACCTCATTTTTTGA
>OK586622
TATATTATTTTTTATTTTTGGTATTTGATCAGGAATAATTGGTTCAGCTCTAAGAATAATTATTCGAATAGAATTAGGTACTCCATCTCAATTAATTGGAAATGATCAAATTTATAATTCAATTGTTACAGCCCATGCTTTTATTATAATTTTTTTTATAGTTATACCTATTATAGTAGGAGGGTTTGGTAATTATATAGTTCCATTAATATTATCTGCTCCTGATATAGCTTTCCCTCGATTAAATAATATAAGATATTGATTATTAATTCCGGCTTTGATTTTATTAACTTCAAGAATATTTATTGATCAAGGGGCTGGTACTGGATGAACAGTTTATCCACCTTTATCTTCAAATTTAGGTCATCCTGGAATTTCAGTAGATTTAACTATTTTTTCTTTACATTTAAGAGGGATCTCCTCAATTTTAGGTTCAATTAATTTTATTACAACAATTTTAAATATACGTCCTAAAAATATAACTATAGATAAAATTTCTTTATTTGTTTGATCAATTTTTTTAACAACAATTTTATTACTATTATCTCTTCCTGTTTTAGCAGGAGGAATT--------------------------------------------
>MG940600
----------TTTATTTTTGGTATTTGATCAGGAATAATTGGTTCAGCTCTAAGAATAATTATTCGAATAGAATTAGGCACTCCATCTCAATTAATTGGAAATGATCAAATTTATAATTCAATTGTTACAGCCCATGCTTTTATTATAATTTTTTTTATAGTTATACCTATTATAGTAGGAGGGTTTGGTAATTATATAGTTCCATTAATATTATCTGCTCCTGATATAGCTTTCCCTCGATTAAATAATATAAGATATTGATTATTAATTCCGGCTTTGATTTTATTAACTTCAAGAATATTTATTGATCAAGGGGCTGGTACTGGATGAACAGTTTATCCACCTTTATCTTCAAATTTAGGTCATCCTGGAATTTCAGTAGATTTAACTATTTTTTCTTTACATTTAAGAGGGATCTCCTCAATTTTAGGTTCAATTAATTTTATTACAACAATTTTAAATATACGTCCTAAAAATATAACTATAGATAAAATTTCTTTATTTGTTTGATCAATTTTTTTAACAACAATTTTATTACTATTATCTCTTCCTGTTTTAGCAGGAGGAATTACGATATTATTA--------------------------------
>MG940571
----------TTTATTTTTGGTATTTGATCAGGAATAATTGGTTCAGCTCTAAGAATAATTATTCGAATAGAATTAGGCACTCCATCTCAATTAATTGGAAATGATCAAATTTATAATTCAATTGTTACAGCCCATGCTTTTATTATAATTTTTTTTATAGTTATACCTATTATAGTAGGAGGGTTTGGTAATTATATAGTTCCATTAATATTATCTGCTCCTGATATAGCTTTCCCTCGATTAAATAATATAAGATATTGATTATTAATTCCGGCTTTGATTTTATTAACTTCAAGAATATTTATTGATCAAGGGGCTGGTACTGGATGAACAGTTTATCCACCTTTATCTTCAAATTTAGGTCATCCTGGAATTTCAGTAGATTTAACTATTTTTTCTTTACATTTAAGAGGGATCTCCTCAATTTTAGGTTCAATTAATTTTATTACAACAATTTTAAATATACGTCCTAAAAATATAACTATAGATAAAATTTCTTTATTTGTTTGATCAATTTTTTTAACAACAATTTTATTACTATTATCTCTTCCTGTTTTAGCAGGAGGAATTACGATATTATTATTTGAT--------------------------
>Aramulifera16
-------TATTTTATTTTTGGTATTTGATCAGGAATAATTGGTTCAGCTCTAAGAATAATTATTCGAATAGAATTAGGTACTCCATCTCAATTAATTGGAAATGATCAAATTTATAATTCAATTGTTACAGCCCATGCTTTTATTATAATTTTTTTTATAGTTATACCTATTATAGTAGGAGGGTTTGGTAATTATATAGTTCCATTAATATTATCTGCTCCTGATATAGCTTTCCCTCGATTAAATAATATAAGATATTGATTATTAGTTCCGGCTTTGATTTTATTAACTTCAAGAATATTTATTGATCAAGGGGCTGGTACTGGATGAACAGTTTATCCACCTTTATCTTCAAATTTAGGTCATCCTGGAATTTCAGTAGATTTAACTATTTTTTCTTTACATTTAAGAGGGATCTCCTCAATTTTAGGTTCAATTAATTTTATTACAACAATTTTAAATATACGTCCTAAAAATATAACTATAGATAAAATTTCTTTATTTGTTTGATCAATTTTTTTAACAACAATTTTATTACTATTATCTCTTCCTGTTTTAGCAGGAGGAATTACGATATTATTATTTGATCGTAATTTAAATACCTCATTTTTTGA
>Aramulifera15
---ATTATATTTTATTTTTGGTATTTGATCAGGAATAATTGGTTCAGCTCTAAGAATAATTATTCGAATAGAATTAGGTACTCCATCTCAATTAATTGGAAATGATCAAATTTATAATTCAATTGTTACAGCCCATGCTTTTATTATAATTTTTTTTATAGTTATACCTATTATAGTAGGAGGGTTTGGTAATTATATAGTTCCATTAATATTATCTGCTCCTGATATAGCTTTCCCTCGATTAAATAATATAAGATATTGATTATTAATTCCAGCTTTGATTTTATTAACTTCAAGAATATTTATTGATCAAGGGGCTGGTACTGGATGAACAGTTTATCCACCTTTATCTTCAAATTTAGGTCATCCTGGAATTTCAGTAGATTTAACTATTTTTTCTTTACATTTAAGAGGGATCTCCTCAATTTTAGGTTCAATTAATTTTATTACAACAATTTTAAATATACGTCCTAAAAATATAACTATAGATAAAATTTCTTTATTTGTTTGATCAATTTTTTTAACAACAATTTTATTACTATTATCTCTTCCTGTTTTAGCAGGAGGAATTACGATATTATTATTTGATCGTAATTTAAATACCTCATTTTTTGA
>MG940621
TATATTATATTTTATTTTTGGTATTTGATCCGGAATAATTGGTTCAGCTCTAAGAATAATTATTCGAATAGAATTAGGTACTCCATCTCAATTAATTGGAAATGATCAAATTTATAATTCAATTGTTACAGCCCATGCTTTTATTATAATTTTTTTTATAGTTATACCTATTATAGTAGGAGGGTTTGGTAATTATATAGTTCCATTAATATTATCTGCTCCTGATATAGCTTTCCCTCGATTAAATAATATAAGATATTGATTATTAATTCCGGCTTTGATTTTATTAACTTCAAGAATATTTATTGATCAAGGGGCTGGTACTGGATGAACAGTTTATCCACCTTTATCTTCAAATTTAGGTCATCCTGGAATTTCAGTAGATTTAACTATTTTTTCTTTACATTTAAGAGGGATCTCCTCAATTTTAGGTTCAATTAATTTTATTACAACAATTTTAAATATACGTCCTAAAAATATAACTATAGATAAAATTTCTTTATTTGTTTGATCAATTTTTTTAACAACAATTTTATTACTATTATCTCTTCCTGTTTTAGCAGGAGGAATTACGATATTATTATTTGATCGTAATTTAAATACCTCATTTTTTGA
>MG940602
TATATTATATTTTATTTTTGGTATTTGATCAGGAATAATTGGTTCAGCTCTAAGAATAATTATTCGAATAGAATTAGGTACTCCATCTCAATTAATTGGAAATGATCAAATTTATAATTCAATTGTTACAGCCCATGCTTTTATTATAATTTTTTTTATAGTTATACCTATTATAGTAGGAGGGTTTGGTAATTATATAGTTCCATTAATATTATCTGCTCCTGATATAGCTTTCCCTCGATTAAATAATATAAGATATTGATTATTAATTCCGGCTTTGATTTTATTAACTTCAAGAATATTTATTGATCAAGGGGCTGGTACTGGATGAACAGTTTATCCACCTTTATCTTCAAATTTAGGTCATCCTGGAATTTCAGTAGATTTAACTATTTTTTCTTTACATTTAAGAGGGATCTCCTCAATTTTAGGTTCAATTAATTTTATTACAACAATTTTAAATATACGTCCTAAAAATATAACTATAGATAAAATTTCTTTATTTGTTTGATCAATTTTTTTAACAACAATTTTATTATTATTATCTCTTCCTGTTTTAGCAGGAGGAATTACGATATTATTATTTGATCGTAATTTAAATACCTCATTTTTTGA
>OK562103
TATATTATATTTTATTTTTGGTATTTGATCAGGAATAATTGGTTCAGCTCTAAGAATAATTATTCGAATAGAATTAGGTACTCCATCTCAATTAATTGGAAATGATCAAATTTATAATTCAATTGTTACAGCCCATGCTTTTATTATAATTTTTTTTATAGTTATACCTATTATAGTAGGAGGGTTTGGTAATTATATAGTTCCATTAATATTATCTGCTCCTGATATAGCTTTCCCTCGATTAAATAATATAAGATATTGATTATTAATTCCGGCTTTGATTTTATTAACTTCAAGAATATTTATTGATCAAGGGGCTGGTACTGGATGAACAGTTTATCCACCTTTATCTTCAAATTTAGGTCATCCTGGAATTTCAGTAGATTTAACTATTTTTTCTTTACATTTAAGAGGGATCTCCTCAATTTTAGGTTCAATTAATTTTATTACAACAATTTTAAATATACGACCTAAAAATATAACTATAGATAAAATTTCTTTATTTGTTTGATCAATTTTTTTAACAACAATTTTATTACTATTATCTCTTCCTGTTTTAGCAGGAGGAATTACGATATTATTATTTGATCGTAATTTAAATACCTCATTTTTTGA
>MG940569
-ATATTATATTTTATTTTTGGTATTTGATCAGGAATAATTGGTTCAGCTCTAAGAATAATTATTCGAATAGAATTAGGTACTCCATCTCAATTAATTGGAAATGATCAAATTTATAATTCAATTGTTACAGCCCATGCTTTTATTATAATTTTTTTTATAGTTATACCTATTATAGTAGGAGGGTTTGGTAATTATATAGTTCCATTAATATTATCTGCTCCTGATATAGCTTTCCCTCGATTAAATAATATAAGATATTGATTATTAATTCCGGCTTTGATTTTATTAACTTCAAGAATATTTATTGATCAAGGGGCTGGTACTGGATGAACAGTTTATCCACCTTTATCTTCAAATTTAGGTCATCCTGGAATTTCAGTAGATTTAACTATTTTTTCTTTACATTTAAGAGGGATCTCCTCAATTTTAGGTTCAATTAATTTTATTACAACAATTTTAAATATACGTCCTAAAAATATAACTATAGATAAAATTTCTTTATTTGTTTGATCAATTTTTTTAACAACAATTTTATTACTATTATCTCTTCCTGTTTTAGCAGGAGGAATTACGATATTATTATTTGATCGTAATTTAAATACCTCATTT-----
>MG940596
-----------------------------CAGGAATAATTGGTTCAGCTCTAAGAATAATTATTCGAATAGAATTAGGTACTCCATCTCAATTAATTGGAAATGATCAAATTTATAATTCAATTGTTACAGCCCATGCTTTTATTATAATTTTTTTTATAGTTATACCTATTATAGTAGGAGGGTTTGGTAATTATATAGTTCCATTAATATTATCTGCTCCTGATATAGCTTTCCCTCGATTAAATAATATAAGATATTGATTATTAATTCCGGCTTTGATTTTATTAACTTCAAGAATATTTATTGATCAAGGGGCTGGTACTGGATGAACAGTTTATCCACCTTTATCTTCAAATTTAGGTCATCCTGGAATTTCAGTAGATTTAACTATTTTTTCTTTACATTTAAGAGGGATCTCCTCAATTTTAGGTTCAATTAATTTTATTACAACAATTTTAAATATACGTCCTAAAAATATAACTATAGATAAAATTTCTTTATTTGTTTGATCAATTTTTTTAACAACAATTTTATTACTATTATCTCTTCCTGTTTTAGCAGGAGGAATTACGATATTATTATTTGATCGTAATTTAAATACCTCATTTTTTGA
>MG940609
-ATATTATATTTTATTTTTGGTATTTGATCAGGAATAATTGGTTCAGCTCTAAGAATAATTATTCGAATAGAATTAGGTACTCCATCTCAATTAATTGGAAATGATCAAATTTATAATTCAATTGTTACAGCCCATGCTTTTATTATAATTTTTTTTATAGTTATACCTATTATAGTAGGAGGGTTTGGTAATTATATAGTTCCATTAATATTATCTGCTCCTGATATAGCTTTCCCTCGATTAAATAATATAAGATATTGATTATTAATTCCGGCTTTGATTTTATTAACTTCAAGAATATTTATTGATCAAGGGGCTGGTACTGGATGAACAGTTTATCCACCTTTATCTTCAAATTTAGGTCATCCTGGAATTTCAGTAGATTTAACTATTTTTTCTTTACATTTAAGAGGGATCTCCTCAATTTTAGGTTCAATTAATTTTATTACAACAATTTTAAATATACGTCCTAAAAATATAACTATAGATAAAATTTCTTTATTTGTTTGATCAATTTTTTTAACAACAATTTTATTACTATTATCTCTTCCTGTTTTAGCA-----------------------------------------------------
>MG940635
-ATATTATATTTTATTTTTGGTATTTGATCAGGAATAATTGGTTCAGCTCTAAGAATAATTATTCGAATAGAATTAGGTACTCCATCTCAATTAATTGGAAATGATCAAATTTATAATTCAATTGTTACAGCCCATGCTTTTATTATAATTTTTTTTATAGTTATACCTATTATAGTAGGAGGGTTTGGTAATTATATAGTTCCATTAATATTATCTGCTCCTGATATAGCTTTCCCTCGATTAAATAATATAAGATATTGATTATTAATTCCGGCTTTGATTTTATTAACTTCAAGAATATTTATTGATCAAGGGGCTGGTACTGGATGAACAGTTTATCCACCTTTATCTTCAAATTTAGGTCATCCTGGAATTTCAGTAGATTTAACTATTTTTTCTTTACATTTAAGAGGGATCTCCTCAATTTTAGGTTCAATTAATTTTATTACAACAATTTTAAATATACGTCCTAAAAATATAACTATAGATAAAATTTCTTTATTTGTTTGATCAATTTTTTTAACAACAATTTTATTACTATTATCTCTTCCTGTTTTAGCAGGAGGAATTACGATATTATTATTTGAT--------------------------
>MG940622
-ATATTATATTTTATTTTTGGTATTTGATCAGGAATAATTGGTTCAGCTCTAAGAATAATTATTCGAATAGAATTAGGTACTCCATCTCAATTAATTGGAAATGATCAAATTTATAATTCAATTGTTACAGCCCATGCTTTTATTATAATTTTTTTTATAGTTATACCTATTATAGTAGGAGGGTTTGGTAATTATATAGTTCCATTAATATTATCTGCTCCTGATATAGCTTTCCCTCGATTAAATAATATAAGATATTGATTATTAATTCCGGCTTTGATTTTATTAACTTCAAGAATATTTATTGATCAAGGGGCTGGTACTGGATGAACAGTTTATCCACCTTTATCTTCAAATTTAGGTCATCCTGGAATTTCAGTAGATTTAACTATTTTTTCTTTACATTTAAGAGGGATCTCCTCAATTTTAGGTTCAATTAATTTTATTACAACAATTTTAAATATACGTCCTAAAAATATAACTATAGATAAAATTTCTTTATTTGTTTGATCAATTTTTTTAACAACAATTTTATTACTATTATCTCTTCCTGTTTTAGCAGGAGGAATTACGATATTATTATTTGAT--------------------------
>MG940497
-ATATTATATTTTATTTTTGGTATTTGATCAGGAATAATTGGTTCAGCTCTAAGAATAATTATTCGAATAGAATTAGGTACTCCATCTCAATTAATTGGAAATGATCAAATTTATAATTCAATTGTTACAGCCCATGCTTTTATTATAATTTTTTTTATAGTTATACCTATTATAGTAGGAGGGTTTGGTAATTATATAGTTCCATTAATATTATCTGCTCCTGATATAGCTTTCCCTCGATTAAATAATATAAGATATTGATTATTAATTCCGGCTTTGATTTTATTAACTTCAAGAATATTTATTGATCAAGGGGCTGGTACTGGATGAACAGTTTATCCACCTTTATCTTCAAATTTAGGTCATCCTGGAATTTCAGTAGATTTAACTATTTTTTCTTTACATTTAAGAGGGATCTCCTCAATTTTAGGTTCAATTAATTTTATTACAACAATTTTAAATATACGTCCTAAAAATATAACTATAGATAAAATTTCTTTATTTGTTTGATCAATTTTTTTAACAACAATTTTATTACTATTATCTCTTCCTGTTTTAGCAGGAGGAATTACGATATTATTATTTGAT--------------------------
>Aramulifera21
---ATTATATTTTATTTTTGGTATTTGATCAGGAATAATTGGTTCAGCTCTAAGAATAATTATTCGAATAGAATTAGGTACTCCATCTCAATTAATTGGAAATGATCAAATTTATAATTCAATTGTTACAGCCCATGCTTTTATTATAATTTTTTTTATAGTTATACCTATTATAGTAGGAGGGTTTGGTAATTATATAGTTCCATTAATATTATCTGCTCCTGATATAGCTTTCCCTCGATTAAATAATATAAGATATTGATTATTAATTCCGGCTTTGATTTTATTAACTTCAAGAATATTTATTGATCAAGGGGCTGGTACTGGATGAACAGTTTATCCACCTTTATCTTCAAATTTAGGTCATCCTGGAATTTCAGTAGATTTAACTATTTTTTCTTTACATTTAAGAGGGATCTCCTCAATTTTAGGTTCAATTAATTTTATTACAACAATTTTAAATATACGTCCTAAAAATATAACTATAGATAAAATTTCTTTATTTGTTTGATCAATTTTTTTAACAACAATTTTATTACTATTATCTCTTCCTGTTTTAGCAGGAGGAATTACGATATTATTATTTGATCGTAATTTAAATACCTCATTT-----
>Aramulifera17
---ATTATATTTTATTTTTGGTATTTGATCAGGAATAATTGGTTCAGCTCTAAGAATAATTATTCGAATAGAATTAGGTACTCCATCTCAATTAATTGGAAATGATCAAATTTATAATTCAATTGTTACAGCCCATGCTTTTATTATAATTTTTTTTATAGTTATACCTATTATAGTAGGAGGGTTTGGTAATTATATAGTTCCATTAATATTATCTGCTCCTGATATAGCTTTCCCTCGATTAAATAATATAAGATATTGATTATTAATTCCGGCTTTGATTTTATTAACTTCAAGAATATTTATTGATCAAGGGGCTGGTACTGGATGAACAGTTTATCCACCTTTATCTTCAAATTTAGGTCATCCTGGAATTTCAGTAGATTTAACTATTTTTTCTTTACATTTAAGAGGGATCTCCTCAATTTTAGGTTCAATTAATTTTATTACAACAATTTTAAATATACGTCCTAAAAATATAACTATAGATAAAATTTCTTTATTTGTTTGATCAATTTTTTTAACAACAATTTTATTACTATTATCTCTTCCTGTTTTAGCAGGAGGAATTACGATATTATTATTTGATCGTAATTTAAATACCTCATTTTTTGA
>Aramulifera18
----TTATATTTTATTTTTGGTATTTGATCAGGAATAATTGGTTCAGCTCTAAGAATAATTATTCGAATAGAATTAGGTACTCCATCTCAATTAATTGGAAATGATCAAATTTATAATTCAATTGTTACAGCCCATGCTTTTATTATAATTTTTTTTATAGTTATACCTATTATAGTAGGAGGGTTTGGTAATTATATAGTTCCATTAATATTATCTGCTCCTGATATAGCTTTCCCTCGATTAAATAATATAAGATATTGATTATTAATTCCGGCTTTGATTTTATTAACTTCAAGAATATTTATTGATCAAGGGGCTGGTACTGGATGAACAGTTTATCCACCTTTATCTTCAAATTTAGGTCATCCTGGAATTTCAGTAGATTTAACTATTTTTTCTTTACATTTAAGAGGGATCTCCTCAATTTTAGGTTCAATTAATTTTATTACAACAATTTTAAATATACGTCCTAAAAATATAACTATAGATAAAATTTCTTTATTTGTTTGATCAATTTTTTTAACAACAATTTTATTACTATTATCTCTTCCTGTTTTAGCAGGAGGAATTACGATATTATTATTTGATCGTAATTTAAATACCTCATTTTTTGA
>Aramulifera20
----TTATATTTTATTTTTGGTATTTGATCAGGAATAATTGGTTCAGCTCTAAGAATAATTATTCGAATAGAATTAGGTACTCCATCTCAATTAATTGGAAATGATCAAATTTATAATTCAATTGTTACAGCCCATGCTTTTATTATAATTTTTTTTATAGTTATACCTATTATAGTAGGAGGGTTTGGTAATTATATAGTTCCATTAATATTATCTGCTCCTGATATAGCTTTCCCTCGATTAAATAATATAAGATATTGATTATTAATTCCGGCTTTGATTTTATTAACTTCAAGAATATTTATTGATCAAGGGGCTGGTACTGGATGAACAGTTTATCCACCTTTATCTTCAAATTTAGGTCATCCTGGAATTTCAGTAGATTTAACTATTTTTTCTTTACATTTAAGAGGGATCTCCTCAATTTTAGGTTCAATTAATTTTATTACAACAATTTTAAATATACGTCCTAAAAATATAACTATAGATAAAATTTCTTTATTTGTTTGATCAATTTTTTTAACAACAATTTTATTACTATTATCTCTTCCTGTTTTAGCAGGAGGAATTACGATATTATTATTTGATCGTAATTTAAATACCTCATTTTTTGA
>Aramulifera19
------ATATTTTATTTTTGGTATTTGATCAGGAATAATTGGTTCAGCTCTAAGAATAATTATTCGAATAGAATTAGGTACTCCATCTCAATTAATTGGAAATGATCAAATTTATAATTCAATTGTTACAGCCCATGCTTTTATTATAATTTTTTTTATAGTTATACCTATTATAGTAGGAGGGTTTGGTAATTATATAGTTCCATTAATATTATCTGCTCCTGATATAGCTTTCCCTCGATTAAATAATATAAGATATTGATTATTAATTCCGGCTTTGATTTTATTAACTTCAAGAATATTTATTGATCAAGGGGCTGGTACTGGATGAACAGTTTATCCACCTTTATCTTCAAATTTAGGTCATCCTGGAATTTCAGTAGATTTAACTATTTTTTCTTTACATTTAAGAGGGATCTCCTCAATTTTAGGTTCAATTAATTTTATTACAACAATTTTAAATATACGTCCTAAAAATATAACTATAGATAAAATTTCTTTATTTGTTTGATCAATTTTTTTAACAACAATTTTATTACTATTATCTCTTCCTGTTTTAGCAGGAGGAATTACGATATTATTATTTGATCGTAATTTAAATACCTCATTT-----
>OK562082
TATATTATATTTTATTTTTGGTATTTGATCAGGAATAATTGGTTCAGCTCTAAGAATAATTATTCGAATAGAATTAGGTACTCCATCTCAATTAATTGGAAATGATCAAATTTATAATTCAATTGTTACAGCCCATGCTTTTATTATAATTTTTTTTATAGTTATACCTATTATAGTAGGAGGGTTTGGTAATTATATAGTTCCATTAATATTATCTGCTCCTGATATAGCTTTCCCTCGATTAAATAATATAAGATATTGATTATTAATTCCGGCTTTGATTTTATTAACTTCAAGAATATTTATTGATCAAGGGGCTGGTACTGGATGAACAGTTTATCCACCTTTATCTTCAAATTTAGGTCATCCTGGAATTTCAGTAGATTTAACTATTTTTTCTTTACATTTAAGAGGGATCTCCTCAATTTTAGGTTCAATTAATTTTATTACAACAATTTTAAATATACGTCCTAAAAATATAACTATAGATAAAATTTCTTTATTTGTTTGATCAATTTTTTTAACAACAATTTTATTACTATTATCTCTTCCTGTTTTAGCAGGAGGAATTACGATATTATTATTTGATCGTAATTTAAATACCTCATTTTTTGA
>MG940631
TATATTATATTTTATTTTTGGTATTTGATCAGGAATAATTGGTTCAGCTCTAAGAATAATTATTCGAATAGAATTAGGTACTCCATCTCAATTAATTGGAAATGATCAAATTTATAATTCAATTGTTACAGCCCATGCTTTTATTATAATTTTTTTTATAGTTATACCTATTATAGTAGGAGGGTTTGGTAATTATATAGTTCCATTAATATTATCTGCTCCTGATATAGCTTTCCCTCGATTAAATAATATAAGATATTGATTATTAATTCCGGCTTTGATTTTATTAACTTCAAGAATATTTATTGATCAAGGGGCTGGTACTGGATGAACAGTTTATCCACCTTTATCTTCAAATTTAGGTCATCCTGGAATTTCAGTAGATTTAACTATTTTTTCTTTACATTTAAGAGGGATCTCCTCAATTTTAGGTTCAATTAATTTTATTACAACAATTTTAAATATACGTCCTAAAAATATAACTATAGATAAAATTTCTTTATTTGTTTGATCAATTTTTTTAACAACAATTTTATTACTATTATCTCTTCCTGTTTTAGCAGGAGGAATTACGATATTATTATTTGATCGTAATTTAAATACCTCATTTTTTGA
>MG940532
TATATTATATTTTATTTTTGGTATTTGATCAGGAATAATTGGTTCAGCTCTAAGAATAATTATTCGAATAGAATTAGGTACTCCATCTCAATTAATTGGAAATGATCAAATTTATAATTCAATTGTTACAGCCCATGCTTTTATTATAATTTTTTTTATAGTTATACCTATTATAGTAGGAGGGTTTGGTAATTATATAGTTCCATTAATATTATCTGCTCCTGATATAGCTTTCCCTCGATTAAATAATATAAGATATTGATTATTAATTCCGGCTTTGATTTTATTAACTTCAAGAATATTTATTGATCAAGGGGCTGGTACTGGATGAACAGTTTATCCACCTTTATCTTCAAATTTAGGTCATCCTGGAATTTCAGTAGATTTAACTATTTTTTCTTTACATTTAAGAGGGATCTCCTCAATTTTAGGTTCAATTAATTTTATTACAACAATTTTAAATATACGTCCTAAAAATATAACTATAGATAAAATTTCTTTATTTGTTTGATCAATTTTTTTAACAACAATTTTATTACTATTATCTCTTCCTGTTTTAGCAGGAGGAATTACGATATTATTATTTGATCGTAATTTAAATACCTCATTTTTTGA
>MG940490
TATATTATATTTTATTTTTGGTATTTGATCAGGAATAATTGGTTCAGCTCTAAGAATAATTATTCGAATAGAATTAGGTACTCCATCTCAATTAATTGGAAATGATCAAATTTATAATTCAATTGTTACAGCCCATGCTTTTATTATAATTTTTTTTATAGTTATACCTATTATAGTAGGAGGGTTTGGTAATTATATAGTTCCATTAATATTATCTGCTCCTGATATAGCTTTCCCTCGATTAAATAATATAAGATATTGATTATTAATTCCGGCTTTGATTTTATTAACTTCAAGAATATTTATTGATCAAGGGGCTGGTACTGGATGAACAGTTTATCCACCTTTATCTTCAAATTTAGGTCATCCTGGAATTTCAGTAGATTTAACTATTTTTTCTTTACATTTAAGAGGGATCTCCTCAATTTTAGGTTCAATTAATTTTATTACAACAATTTTAAATATACGTCCTAAAAATATAACTATAGATAAAATTTCTTTATTTGTTTGATCAATTTTTTTAACAACAATTTTATTACTATTATCTCTTCCTGTTTTAGCAGGAGGAATTACGATATTATTATTTGATCGTAATTTAAATACCTCATTTTTTGA
>MG940474
TATATTATATTTTATTTTTGGTATTTGATCAGGAATAATTGGTTCAGCTCTAAGAATAATTATTCGAATAGAATTAGGTACTCCATCTCAATTAATTGGAAATGATCAAATTTATAATTCAATTGTTACAGCCCATGCTTTTATTATAATTTTTTTTATAGTTATACCTATTATAGTAGGAGGGTTTGGTAATTATATAGTTCCATTAATATTATCTGCTCCTGATATAGCTTTCCCTCGATTAAATAATATAAGATATTGATTATTAATTCCGGCTTTGATTTTATTAACTTCAAGAATATTTATTGATCAAGGGGCTGGTACTGGATGAACAGTTTATCCACCTTTATCTTCAAATTTAGGTCATCCTGGAATTTCAGTAGATTTAACTATTTTTTCTTTACATTTAAGAGGGATCTCCTCAATTTTAGGTTCAATTAATTTTATTACAACAATTTTAAATATACGTCCTAAAAATATAACTATAGATAAAATTTCTTTATTTGTTTGATCAATTTTTTTAACAACAATTTTATTACTATTATCTCTTCCTGTTTTAGCAGGAGGAATTACGATATTATTATTTGATCGTAATTTAAATACCTCATTTTTTGA
>JX507463
TATATTATATTTTATTTTTGGTATTTGATCAGGAATAATTGGTTCAGCTCTAAGAATAATTATTCGAATAGAATTAGGTACTCCATCTCAATTAATTGGAAATGATCAAATTTATAATTCAATTGTTACAGCCCATGCTTTTATTATAATTTTTTTTATAGTTATACCTATTATAGTAGGAGGGTTTGGTAATTATATAGTTCCATTAATATTATCTGCTCCTGATATAGCTTTCCCTCGATTAAATAATATAAGATATTGATTATTAATTCCGGCTTTGATTTTATTAACTTCAAGAATATTTATTGATCAAGGGGCTGGTACTGGATGAACAGTTTATCCACCTTTATCTTCAAATTTAGGTCATCCTGGAATTTCAGTAGATTTAACTATTTTTTCTTTACATTTAAGAGGGATCTCCTCAATTTTAGGTTCAATTAATTTTATTACAACAATTTTAAATATACGTCCTAAAAATATAACTATAGATAAAATTTCTTTATTTGTTTGATCAATTTTTTTAACAACAATTTTATTACTATTATCTCTTCCTGTTTTAGCAGGAGGAATTACGATATTATTATTTGATCGTAATTTAAATACCTCATTTTTTGA
>MG940614
CATATTATATTTTATTTTTGGAATTTGATCGGGGATAATTGGGTCTGCACTAAGAATAATTATTCGAATAGAATTAGGGACTCCTTCCCAATTAATTGGTAATGATCAAGTTTATAATTCAATTGTAACAGCTCATGCTTTTATTATAATTTTTTTTATAGTTATACCAATTATAGTTGGAGGGTTTGGGAATTACATAATTCCATTAATATTATCTGCCCCCGATATAGCATTCCCTCGATTAAATAATATAAGATATTGATTATTAATCCCTTCATTAATTTTATTAACATCAAGAATATTTATTGATCAGGGGGCCGGCACAGGATGAACGGTCTATCCCCCTTTATCTTCAAATTTAGGGCATTCTGGAATTTCTGTAGATTTAACAATTTTTTCTTTACATTTAAGGGGGGTCTCTTCAATTTTAGGGTCAATTAATTTTATTACAACAATTTTAAATATACGTCCTATTTCTATAACAATAGATAAAATTTCTTTATTTACATGATCAATTTTTTTAACAACTATTTTATTATTATTATCTTTACCTGTTTTAGCCGGGGGAATTACTATATTATTATTTGACCGAAATTTAAATACTTCTTTTTTTGA
>MG940441
CATATTATATTTTATTTTTGGAATTTGATCGGGAATAATTGGGTCTGCACTAAGAATAATTATTCGAATAGAATTAGGGACTCCTTCTCAAATAATTGGCAATGATCAAGTTTATAATTCAATTGTAACAGCTCATGCTTTTATTATAATTTTTTTTATAGTTATACCAATTATAGTTGGAGGGTTTGGGAATTACATAATTCCATTAATATTATCTGCCCCCGATATAGCATTCCCTCGATTAAATAATATAAGGTATTGATTATTAATCCCTTCATTAATTTTATTAACATCAAGAATATTTATTGATCAGGGGGCCGGCACAGGATGAACGGTCTATCCCCCTTTATCTTCAAATTTAGGGCATTCTGGAATTTCTGTAGATTTAACAATTTTTTCTTTACATTTAAGGGGGGTCTCTTCAATTTTAGGGTCAATTAATTTTATTACAACAATTTTAAATATACGTCCTATTTCTATAACAATAGATAAAATTTCTTTATTTACATGATCAATTTTTTTAACAACTATTTTATTATTATTATCTTTACCTGTTTTAGCCGGGGGAATTACTATATTATTATTTGACCGAAATTTAAATACTTCTTTTTTTGA
>MG940557
TATATTATATTTTATTTTTGGAATTTGGTCAGGAATAATTGGATCTGCATTAAGTATAATTATTCGAATAGAATTAGGGACCCCTTCTCAATTAATTGGGAATGATCAAGTTTACAATTCAATTGTAACAGCTCATGCTTTTATTATAATTTTTTTTATGGTAATACCTATTATAGTTGGTGGATTTGGAAATTATATAATTCCATTAATATTATCAGCTCCTGATATAGCATTCCCTCGATTAAATAATATAAGATATTGATTATTAATCCCCTCATTAATTTTATTAACATCAAGAATATTTATTGATCAGGGGGCAGGGACAGGGTGAACGGTGTATCCCCCTTTATCTTCAAATTTGGGACATTCTGGAATTTCTGTAGATTTAACAATTTTTTCTTTACATTTAAGGGGAGTTTCTTCAATTTTAGGATCAATTAATTTTATTACAACGATTTTAAATATACGCCCTATTTCAATAACAATAGATAAAATTTCTTTATTTACATGATCAATTTTTTTAACAACTATTTTATTATTATTATCTTTACCTGTTTTAGCCGGAGGAATTACTATATTATTATTTGATCGAAATTTAAATACTTCTTTTTTTGA
>ON704784
AATATTATATTTTATTTTTGGAATTTGATCAGGAATAATTGGATCAGCATTAAGAATAATTATTCGAATAGAATTAGGAACCCCATCACAATTAATTGGGAATGACCAAATTTATAATTCTATTGTTACAGCTCATGCTTTTATTATAATTTTTTTTATGGTTATACCTATTATAGTTGGAGGATTTGGAAATTATATAATTCCATTAATATTATCGGCTCCTGATATAGCATTCCCTCGATTAAATAATATAAGATATTGATTATTAATTCCCTCATTAATTTTATTAACCTCAAGAATATTTATTGATCAGGGAGCGGGGACTGGTTGAACAGTTTATCCCCCATTATCTTCAAATTTAGGTCATTCTGGAATTTCTGTAGATTTAACAATTTTTTCTTTACATTTAAGGGGAATTTCTTCAATTTTAGGTTCAATTAATTTTATTACAACTATTTTAAATATACGACCAATTTCTATAACAATAGATAAAATTTCTTTATTTTCATGATCTATTTTTTTAACAACTATTTTATTATTATTATCTTTACCTGTCTTAGCTGGAGGAATTACTATATTATTATTTGATCGAAATTTAAATACTTCTTTTTTTGA
>ON704786
AATATTATATTTTATTTTTGGAATTTGATCAGGAATAATTGGATCAGCATTAAGAATAATTATTCGAATAGAATTAGGAACCCCATCACAATTAATTGGGAATGACCAAATTTATAATTCTATTGTTACAGCTCATGCTTTTATTATAATTTTTTTTATGGTTATACCTATTATAGTTGGAGGATTTGGAAATTATATAATTCCATTAATATTATCGGCTCCTGATATAGCATTCCCTCGATTAAATAATATAAGATATTGATTATTAATTCCCTCATTAATTTTATTAACCTCAAGAATATTTATTGATCAGGGAGCGGGGACTGGTTGAACAGTTTATCCCCCATTATCTTCAAATTTAGGTCATTCTGGAATTTCTGTAGATTTAACAATTTTTTCTTTACATTTAAGGGGAATTTCTTCAATTTTAGGTTCAATTAATTTTATTACAACTATTTTAAATATACGACCAATTTCTATAACAATAGATAAAATTTCTTTATTTTCATGATCTATTTTTTTAACAACTATTTTATTATTATTATCTTTACCTGTCTTAGCTGGAGGAATTACTATATTATTATTTGATCGAAATTTAAATACTTCTTTTTTTGA
>Abrevis26
---ATTATATTTTATTTTTGGAATTTGATCAGGAATAATTGGATCTGCATTAAGAATAATTATTCGAATAGAATTAGGTACACCTTCTCAATTAATTGGAAATGACCAAATTTATAACTCAATTGTAACAGCTCATGCATTTATTATAATTTTTTTTATAGTTATACCAATTATAGTAGGAGGATTTGGAAATTATATAATTCCATTAATATTATCAGCTCCAGATATAGCTTTCCCCCGATTAAATAATATAAGATTTTGATTATTAGTCCCCTCTTTAATTTTATTAATTTCAAGAATATTTATTGATCAGGGGGCAGGAACAGGATGAACTGTATATCCCCCATTATCATCTAATTTGGGACATTCAGGTATTTCTGTAGACTTAACAATTTTTTCTTTACATTTAAGGGGAATTTCTTCTATTTTAGGATCAATTAATTTTATTACAACTATTTTAAATATACGACCTATTATAATATCTATAGATAAAATTTCTTTATTTATTTGATCTATTTTTTTAACAACTATTTTATTATTGTTATCTTTACCAGTTTTAGCTGGTGGAATTACAATATTATTATTTGATCGAAATTTAAATACTTCATTTTTTGA
>Abrevis27
---ATTATATTTTATTTTTGGAATTTGATCAGGAATAATTGGATCTGCATTAAGAATAATTATTCGAATAGAATTAGGTACACCTTCTCAATTAATTGGAAATGACCAAATTTATAACTCAATTGTAACAGCTCATGCATTTATTATAATTTTTTTTATAGTTATACCAATTATAGTAGGAGGATTTGGAAATTATATAATTCCATTAATATTATCAGCTCCAGATATAGCTTTCCCCCGATTAAATAATATAAGATTTTGATTATTAGTCCCCTCTTTAATTTTATTAATTTCAAGAATATTTATTGATCAGGGGGCAGGAACAGGATGAACTGTATATCCCCCATTATCATCTAATTTGGGACATTCAGGTATTTCTGTAGACTTAACAATTTTTTCTTTACATTTAAGGGGAATTTCTTCTATTTTAGGATCAATTAATTTTATTACAACTATTTTAAATATACGACCTATTATAATATCTATAGATAAAATTTCTTTATTTATTTGATCTATTTTTTTAACAACTATTTTATTATTGTTATCTTTACCAGTTTTAGCTGGTGGAATTACAATATTATTATTTGATCGAAATTTAAATACTTCATTTTTTGA
>Abrevis25
-----------------------------------TAATTGGATCTGCATTAAGAATAATTATTCGAATAGAATTAGGTACACCTTCTCAATTAATTGGAAATGACCAAATTTATAACTCAATTGTAACAGCTCANGCATTTATTATAATTTTTTTTATAGTTATACCAATTATAGTAGGAGGATTTGGAAATTATATAATTCCATTAATATTATCAGCTCCAGATATAGCTTTCCCCCGATTAAATAATATAAGATTTTGATTATTAGTCCCATCTTTAATTTTATTAATTTCAAGAATATTTATTGATCAAGGGGCAGGAACAGGATGAACTGTATATCCCCCATTATCATCTAATTTGGGACATTCAGGTATTTCTGTAGACTTAACAATTTTTTCTTTACATTTAAGGGGAATTTCTTCTATTTTAGGATCAATTAATTTTATTACAACTATTTTAAATATACGACCTATTATAATATCTATAGATAAAATTTCTTTATTTATTTGATCTATTTTTTTAACAACTATTTTATTATTGTTATCTTTACCAGTTTTAGCTGGTGGAATTACAATATTATTATTTGATCGAAATTTAAATACTTCATTTTTTGA
>Abrevis23
---ATTATATTTTATTTTTGGAATTTGATCAGGAATAATTGGATCTGCATTAAGAATAATTATTCGAATAGAATTAGGTACACCTTCTCAATTAATTGGAAATGACCAAATTTATAACTCAATTGTAACAGCTCATGCATTTATTATAATTTTTTTTATAGTTATACCAATTATAGTAGGAGGATTTGGAAATTATATAATTCCATTAATACTATCAGCTCCAGATATAGCTTTCCCCCGATTAAATAATATAAGATTTTGATTATTAGTCCCATCTTTAATTTTATTAATTTCAAGAATATTTATTGATCAAGGGGCAGGAACAGGATGAACTGTATATCCCCCATTATCATCTAATTTGGGACATTCAGGTATTTCTGTAGACTTAACAATTTTTTCTTTACATTTAAGGGGAATTTCTTCTATTTTAGGATCAATTAATTTTATTACAACTATTTTAAATATACGACCTATTATAATATCTATAGATAAAATTTCTTTATTTATTTGATCTATTTTTTTAACAACTATTTTATTATTGTTATCTTTACCAGTTTTAGCTGGTGGAATTACAATATTATTATTTGATCGAAATTTAAATACTTCATTTTTTGA
>Abrevis22
---ATTATATTTTATTTTTGGAATTTGATCAGGAATAATTGGATCTGCATTAAGAATAATTATTCGAATAGAATTAGGTACACCTTCTCAATTAATTGGAAATGACCAAATTTATAACTCAATTGTAACAGCTCATGCATTTATTATAATTTTTTTTATAGTTATACCAATTATAGTAGGAGGATTTGGAAATTATATAATTCCATTAATATTATCAGCTCCAGATATAGCTTTCCCCCGATTAAATAATATAAGATTTTGATTATTAGTCCCATCTTTAATTTTATTAATTTCAAGAATATTTATTGATCAAGGGGCAGGAACAGGATGAACTGTATATCCCCCATTATCATCTAATTTGGGACATTCAGGTATTTCTGTAGACTTAACAATTTTTTCTTTACATTTAAGGGGAATTTCTTCTATTTTAGGATCAATTAATTTTATTACAACTATTTTAAATATACGACCTATTATAATATCTATAGATAAAATTTCTTTATTTATTTGATCTATTTTTTTAACAACTATTTTATTATTGTTATCTTTACCAGTTTTAGCAGGTGGAATTACAATATTATTATTTGATCGAAATTTAAATACTTCATTTTTTGA
>Abrevis24
---ATTATATTTTATTTTTGGAATTTGATCAGGAATAATTGGATCTGCATTAAGAATAATTATTCGAATAGAATTAGGTACACCTTCTCAATTAATTGGAAATGACCAAATTTATAACTCAATTGTAACAGCTCATGCATTTATTATAATTTTTTTTATAGTTATACCAATTATAGTAGGAGGATTTGGAAATTATATAATTCCATTAATATTATCAGCTCCAGATATAGCTTTCCCCCGATTAAATAATATAAGATTTTGATTATTAGTCCCATCTTTAATTTTATTAATTTCAAGAATATTTATTGATCAAGGGGCAGGAACAGGATGAACTGTATATCCCCCATTATCATCTAATTTGGGACATTCAGGTATTTCTGTAGACTTAACAATTTTTTCTTTACATTTAAGGGGAATTTCTTCTATTTTAGGATCAATTAATTTTATTACAACTATTTTAAATATACGACCTATTATAATATCTATAGATAAAATTTCTTTATTTATTTGATCTATTTTTTTAACAACTATTTTATTATTGTTATCTTTACCAGTTTTAGCTGGTGGAATTACAATATTATTATTTGATCGAAATTTAAATACTTCATTTTTTGA
>Abrevis28
---ATTATATTTTATTTTTGGAATTTGATCAGGAATAATTGGATCTGCATTAAGAATAATTATTCGAATAGAATTAGGTACACCTTCTCAATTAATTGGAAATGACCAAATTTATAACTCAATTGTAACAGCTCATGCATTTATTATAATTTTTTTTATAGTTATACCAATTATAGTAGGAGGATTTGGAAATTATATAATTCCATTAATATTATCAGCTCCAGATATAGCTTTCCCCCGATTAAATAATATAAGATTTTGATTATTAGTCCCATCTTTAATTTTATTAATTTCAAGAATATTTATTGATCAAGGGGCAGGAACAGGATGAACTGTATATCCCCCATTATCATCTAATTTGGGACATTCAGGTATTTCTGTAGACTTAACAATTTTTTCTTTACATTTAAGGGGAATTTCTTCTATTTTAGGATCAATTAATTTTATTACAACTATTTTAAATATACGACCTATTATAATATCTATAGATAAAATTTCTTTATTTATTTGATCTATTTTTTTAACAACTATTTTATTATTGTTATCTTTACCAGTTTTAGCTGGTGGAATTACAATATTATTATTTGATCGAAATTTAAATACTTCATTTTTTGA
>OK586704
TATATTATATTTTATTTTTGGAATTTGATCAGGAATAATTGGATTTGCATTAAGAATAATTATTCGAATAGAATTAGGAACACCTTCTCAATTAATTGGAAATGACCAAATTTATAATTCAATTGTAACAGCTCATGCATTTATTATAATTTTTTTTATAGTTATACCAATTATAGTAGGAGGATTTGGAAATTATATAATTCCATTAATATTATCAGCTCCAGATATAGCTTTCCCCCGATTAAATAATATAAGATTTTGGTTATTAGTTCCGTTTTTAATTTTATTAATTTCAAGAATATTTATTGATCAAGGGGCGGGAACAGGATGAACTGTATATCCCCCATTATCATCTAATTTAGGACATTCAGGTATTTCTGTAGACTTAACAATTTTTTCTTTACATTTAAGGGGAATTTCTTCTATTTTAGGATCAATTAATTTTATTACAACTATTTTAAATATACGACCTATTATAATATCTATAGATAAAATTTCTTTATTTATTTGATCTATTTTTTTAACAACTATTTTATTATTGTTATCTTTACCAGTTTTAGCGGGGGGAATTACAATATTATTATTTGACCGAAATTTAAATACTTCTTTTTTTGA
>OK586705
TATATTATATTTTATTTTTGGAATTTGATCAGGAATAATTGGATCTGCATTAAGAATAATTATTCGAATAGAATTAGGAACACCTTCTCAATTAATTGGAAATGACCAAATTTATAATTCAATTGTAACAGCTCATGCATTTATTATAATTTTTTTTATAGTTATACCAATTATAGTAGGAGGATTTGGAAATTATATAATCCCATTAATATTATCAGCTCCAGATATAGCTTTCCCCCGATTAAATAATATAAGATTTTGGTTATTAGTTCCGTCTTTAATTTTATTAATTTCAAGAATATTTATTGATCAAGGGGCGGGAACAGGATGAACTGTATATCCCCCATTATCATCTAATTTAGGACATTCAGGTATTTCTGTAGACTTAACAATTTTTTCTTTACATTTAAGGGGAATTTCTTCTATTTTAGGATCAATTAATTTTATTACAACTATTTTAAATATACGACCTATTATAATATCTATAGATAAAATTTCTTTATTTATTTGATCTATTTTTTTAACAACTATTTTATTATTGTTATCTTTACCAGTTTTAGCGGGTGGAATTACAATATTATTATTTGACCGAAATTTAAATACTTCATTTTTTGA
>OK586700
TATATTATATTTTATTTTTGGAATTTGATCAGGAATAATTGGATCTGCATTAAGAATAATTATTCGAATAGAATTAGGAACACCTTCTCAATTAATTGGAAATGACCAAATTTATAATTCAATTGTAACAGCTCATGCATTTATTATAATTTTTTTTATAGTTATACCAATTATAGTAGGAGGATTTGGAAATTATATAATCCCATTAATATTATCAGCTCCAGATATAGCTTTCCCCCGATTAAATAATATAAGATTTTGGTTATTAGTTCCGTCTTTAATTTTATTAATTTCAAGAATATTTATTGATCAAGGGGCGGGAACAGGATGAACTGTATATCCCCCATTATCATCTAATTTAGGACATTCAGGTATTTCTGTAGACTTAACAATTTTTTCTTTACATTTAAGGGGAATTTCTTCTATTTTAGGATCAATTAATTTTATTACAACTATTTTAAATATACGACCTATTATAATATCTATAGATAAAATTTCTTTATTTATTTGATCTATTTTTTTAACAACTATTTTATTATTGTTATCTTTACCAGTTTTAGCGGGTGGAATTACAATATTATTATTTGACCGAAATTTAAATACTTCATTTTTTGA
>OK586698
TATATTATATTTTATTTTTGGAATTTGATCAGGAATAATTGGATCTGCATTAAGAATAATTATTCGAATAGAATTAGGAACACCTTCTCAATTAATTGGAAATGACCAAATTTATAATTCAATTGTAACAGCTCATGCATTTATTATAATTTTTTTTATAGTTATACCAATTATAGTAGGAGGATTTGGAAATTATATAATCCCATTAATATTATCAGCTCCAGATATAGCTTTCCCCCGATTAAATAATATAAGATTTTGGTTATTAGTTCCGTCTTTAATTTTATTAATTTCAAGAATATTTATTGATCAAGGGGCGGGAACAGGATGAACTGTATATCCCCCATTATCATCTAATTTAGGACATTCAGGTATTTCTGTAGACTTAACAATTTTTTCTTTACATTTAAGGGGAATTTCTTCTATTTTAGGATCAATTAATTTTATTACAACTATTTTAAATATACGACCTATTATAATATCTATAGATAAAATTTCTTTATTTATTTGATCTATTTTTTTAACAACTATTTTATTATTGTTATCTTTACCAGTTTTAGCGGGTGGAATTACAATATTATTATTTGACCGAAATTTAAATACTTCATTTTTTGA
>OK586699
TATATTATATTTTATTTTTGGAATTTGATCAGGAATAATTGGATCTGCATTAAGAATAATTATTCGAATAGAATTAGGAACACCTTCTCAATTAATTGGAAATGACCAAATTTATAATTCAATTGTAACAGCTCATGCATTTATTATAATTTTTTTTATAGTTATACCAATTATAGTAGGAGGATTTGGAAATTATATAATCCCATTAATATTATCAGCTCCAGATATAGCTTTCCCCCGATTAAATAATATAAGATTTTGGTTATTAGTTCCGTCTTTAATTTTATTAATTTCAAGAATATTTATTGATCAAGGGGCGGGAACAGGATGAACTGTATATCCCCCATTATCATCTAATTTAGGACATTCAGGTATTTCTGTAGACTTAACAATTTTTTCTTTACATTTAAGGGGAATTTCTTCTATTTTAGGATCAATTAATTTTATTACAACTATTTTAAATATACGACCTATTATAATATCTATAGATAAAATTTCTTTATTTATTTGATCTATTTTTTTAACAACTATTTTATTATTGTTATCTTTACCAGTTTTAGCGGGTGGAATTACAATATTATTATTTGACCGAAATTTAAATACTTCATTTTTTGA
>OK562080
TATATTATATTTTATTTTTGGAATTTGATCAGGAATAATTGGATCTGCATTAAGAATAATTATTCGAATAGAATTAGGAACACCTTCTCAATTAATTGGAAATGACCAAATTTATAATTCAATTGTAACAGCTCATGCATTTATTATAATTTTTTTTATAGTTATACCAATTATAGTAGGAGGATTTGGAAATTATATAATCCCATTAATATTATCAGCTCCAGATATAGCTTTCCCCCGATTAAATAATATAAGATTTTGGTTATTAGTTCCGTCTTTAATTTTATTAATTTCAAGAATATTTATTGATCAAGGGGCGGGAACAGGATGAACTGTATATCCCCCATTATCATCTAATTTAGGACATTCAGGTATTTCTGTAGACTTAACAATTTTTTCTTTACATTTAAGGGGAATTTCTTCTATTTTAGGATCAATTAATTTTATTACAACTATTTTAAATATACGACCTATTATAATATCTATAGATAAAATTTCTTTATTTATTTGATCTATTTTTTTAACAACTATTTTATTATTGTTATCTTTACCAGTTTTAGCGGGTGGAATTACAATATTATTATTTGACCGAAATTTAAATACTTCATTTTTTGA
>OK586757
TATATTATATTTTATTTTTGGAATTTGATCAGGAATAATTGGATCTGCATTAAGAATAATTATTCGAATAGAATTAGGAACACCTTCTCAATTAATTGGAAATGACCAAATTTATAATTCAATTGTAACAGCTCATGCATTTATTATAATTTTTTTTATAGTTATACCAATTATAGTAGGAGGATTTGGAAATTATATAATCCCATTAATATTATCAGCTCCAGATATAGCTTTCCCCCGATTAAATAATATAAGATTTTGGTTATTAGTTCCGTCTTTAATTTTATTAATTTCAAGAATATTTATTGATCAAGGGGCGGGAACAGGATGAACTGTATATCCCCCATTATCATCTAATTTAGGACATTCAGGTATTTCTGTAGACTTAACAATTTTTTCTTTACATTTAAGGGGAATTTCTTCTATTTTAGGATCAATTAATTTTATTACAACTATTTTAAATATACGACCTATTATAATATCTATAGATAAAATTTCTTTATTTATTTGATCTATTTTTTTAACAACTATTTTATTATTGTTATCTTTACCAGTTTTAGCGGGTGGAATTACAATATTATTATTTGACCGAAATTTAAATACTTCTTTTTTTGA
>MG940588
TATATTATATTTATTTTTTGGGATTTGATCAGGGATAATTGGATCTGCATTAAGAATAATTATTCGGATAGAATTAGGGACCCCTTCCCAATTAATTGGGAATGATCAAATTTATAATTCAATTGTTACAGCACATGCTTTTATTATAATTTTTTTTATAGTTATACCAATTATAGTAGGAGGGTTTGGAAATTATATGATTCCATTAATATTATCTGCCCCAGATATAGCATTTCCTCGATTAAATAATATAAGATATTGATTATTAATTCCTTCATTAATTTTATTAACATCAAGAATATTTATTGATCAAGGTGCAGGTACTGGATGAACTGTGTACCCCCCTTTATCTTCTAATTTAGGTCATGCAGGAATTTCTGTTGATTTAACAATTTTTTCATTACATTTAAGAGGAATTTCATCTATTTTAGGATCAATTAATTTTATTACAACTATTTTAAATATACGACCTATTTCAATATCAATAGATAAAATTTCTTTATTTACTTGATCAATTTTTTTAACAACTATTTTATTATTATTATCTTTACCTGTTTTAGCGGGAGGAATTACTATATTATTATTTGATCGAAATTTAAATACTTCTTTTTTTGA
>MG940574
TATATTATATTTTATTTTTGGAATTTGATCAGGAATAATTGGGTCAGCATTAAGAATAATTATTCGAATAGAATTAGGAACACCTTCCCAATTAATTGGAAATGATCAAATTTATAATTCGATTGTTACGGCTCATGCATTTATTATAATTTTTTTCATAGTTATACCTATTATAGTAGGGGGGTTTGGAAATTATATAATTCCATTAATATTATCAGCTCCAGATATAGCTTTTCCACGATTAAATAATATAAGATATTGATTATTAATTCCATCATTAATTTTATTAACTTCAAGAATATTTATTGATCAAGGAGCAGGAACAGGGTGAACTGTTTACCCTCCTTTATCTTCAAATTTAGGGCATTCTGGAATTTCAGTTGATTTAACAATTTTTTCTTTACATTTAAGAGGAATTTCTTCTATTTTAGGGTCAATTAATTTTATTACAACTATTTTAAATATACGACCAATTTCCATGTCTATAGATAAAATTTCTTTATTTGTTTGATCTATTTTTTTAACAACTATTTTATTATTATTATCTTTACCTGTATTAGCTGGTGGAATTACAATATTATTATTTGATCGAAATTTAAATACTTCATTTTTTGA
>MG940545
----------------------------------ATAATTGGGTCAGCATTAAGAATAATTATTCGAATAGAATTAGGAACACCTTCCCAATTAATTGGAAATGATCAAATTTATAATTCGATTGTTACGGCTCATGCATTTATTATAATTTTTTTCATAGTTATACCTATTATAGTAGGGGGGTTTGGAAATTATATAATTCCATTAATATTATCAGCTCCAGATATAGCTTTTCCACGATTAAATAATATAAGATATTGATTATTAATTCCATCATTAATTTTATTAACTTCAAGAATATTTATTGATCAAGGAGCAGGAACAGGGTGAACTGTTTACCCTCCTTTATCTTCAAATTTAGGGCATTCTGGAATTTCAGTTGATTTAACAATTTTTTCTTTACATTTAAGAGGAATTTCTTCTATTTTAGGGTCAATTAATTTTATTACAACTATTTTAAATATACGACCAATTTCCATGTCTATAGATAAAATTTCTTTATTTGTTTGATCCATTTTTTTAACAACTATTTTATTATTATTATCTTTACCTGTATTAGCTGGTGGAATTACAATATTATTATTTGATCGAAATTTAAATACTTCATTTTTTGA
>MG940473
TATANTATATTTTATTTTTGGAATTTGATCAGGAATAATTGGATCAGCATTAAGAATAATTATTCGAATAGAATTAGGGACACCTTCTCAATTAATTGGAAATGATCAAATTTATAATTCGATTGTTACGGCTCATGCATTTATTATAATTTTTTTTATAGTTATACCTATAATAGTAGGGGGATTTGGAAATTATATAATTCCATTAATATTATCAGCTCCAGATATAGCTTTTCCACGATTAAATAATATAAGATATTGATTATTAATTCCATCATTAATTTTATTAACTTCAAGAATATTTATTGATCAAGGGGCAGGAACAGGGTGAACTGTTTACCCTCCTTTATCTTCAAATTTAGGGCATTCTGGAATTTCAGTTGATTTAACAATTTTTTCTTTACATTTAAGAGGGATTTCTTCTATTTTAGGGTCAATTAATTTTATTACAACTATTTTAAATATACGACCAATTTCCATATCTATAGATAAAATTTCTTTATTTGTCTGATCTATTTTTTTAACAACTATTTTATTATTATTATCTTTACCTGTATTAGCTGGTGGAATTACAATATTATTATTTGATCGAAATTTAAATACTTCATTTTTTGA
>MG940507
TATATTATATTTTATTTTTGGAATTTGATCAGGAATAATTGGATCAGCTTTAAGAATAATTATTCGAATAGAATTAGGGACTCCTTCTCAATTAATTGGGAATGATCAAATTTATAATTCTATTGTAACAGCTCATGCATTTATTATAATTTTTTTTATAGTTATACCTATTATAGTAGGAGGATTTGGAAATTATATAATTCCATTAATATTATCAGCTCCTGATATAGCTTTCCCCCGATTAAATAATATAAGATATTGATTATTAATTCCATCATTAATTTTATTAACTTCAAGAATATTTATTGATCAAGGAGCAGGAACTGGATGAACTGTATATCCACCTTTATCTTCTAATTTAGGTCATTCTGGTATTTCTGTTGATTTAACAATTTTTTCTTTACATTTAAGAGGTATTTCTTCTATTTTAGGTTCAATTAATTTTATTACAACCATTTTAAATATACGTCCTATTTCTATATCAATAGATAAAATTTCTTTATTTACTTGATCAATTTTTTTAACAACTATTTTATTATTATTATCTTTACCTGTATTAGCAGGGGGGATTACAATATTATTATTTGATCGAAATTTAAATACTTCTTTTTTTGA
>MG940448
-------------------------------------ATTGGATCAGCTTTAAGAATAATTATTCGAATAGAATTAGGGACCCCTTCTCAATTAATTGGGAATGATCAAATTTATAATTCTATTGTAACAGCTCATGCATTTATTATAATTTTTTTTATAGTTATACCTATTATAGTAGGAGGATTTGGAAATTATATAATTCCATTAATATTATCAGCTCCTGATATAGCTTTCCCCCGATTAAATAATATAAGATATTGATTATTAATTCCATCATTAATTTTATTAACTTCAAGAATATTTATTGATCAAGGAGCAGGAACTGGATGAACTGTATACCCACCTTTATCTTCTAATTTAGGACATTCTGGTATTTCTGTTGATTTAACAATTTTTTCTTTACATTTAAGAGGTATTTCTTCTATTTTAGGTTCAATTAATTTTATTACAACCATTTTAAATATACGTCCTATTTCTATATCAATAGATAAAATTTCTTTATTTACTTGATCAATTTTTTTAACAACTATTTTATTATTATTATCTTTACCTGTATTAGCAGGGGGGATTACNATATTATTATTTGATCGAAATTTAAATACTTCTTTTTTTGA
>MG940558
TATATTATATTTTATTTTTGGAATTTGATCAGGAATAATTGGATCAGCTTTAAGAATAATTATTCGAATAGAATTAGGGACCCCTTCTCAATTAATTGGGAATGATCAAATTTATAATTCTATTGTAACAGCTCATGCATTTATTATAATTTTTTTTATAGTTATACCTATTATAGTAGGAGGATTTGGAAATTATATAATTCCATTAATATTATCAGCTCCTGATATAGCTTTCCCCCGATTAAATAATATAAGATATTGATTATTAATTCCATCATTAATTTTATTAACTTCAAGAATATTTATTGATCAAGGAGCAGGAACTGGATGAACTGTATACCCACCTTTATCTTCTAATTTAGGACATTCTGGTATTTCTGTTGATTTAACAATTTTTTCTTTACACTTAAGAGGTATTTCTTCTATTTTAGGTTCAATTAATTTTATTACAACCATTTTAAATATACGTCCTATTTCTATATCAATAGATAAAATTTCTTTATTTACTTGATCAATTTTTTTAACAACTATTTTATTATTATTATCTTTACCTGTATTAGCAGGTGGGATTACAATATTATTATTTGATCGAAATTTAAATACTTCTTTTTTTGA
>MG940476
TATATTATATTTTATTTTTGGAATTTGATCAGGAATAATTGGATCAGCTTTAAGAATAATTATTCGAATAGAATTAGGGACCCCTTCTCAATTAATTGGGAATGATCAAATTTATAATTCTATTGTAACAGCTCATGCATTTATTATAATTTTTTTTATAGTTATACCTATTATAGTAGGAGGATTTGGAAATTATATAATTCCATTAATATTATCAGCTCCTGATATAGCTTTCCCCCGATTAAATAATATAAGATATTGATTATTAATTCCATCATTAATTTTATTAACTTCAAGAATATTTATTGATCAAGGAGCAGGAACTGGATGAACTGTATACCCACCTTTATCTTCTAATTTAGGACATTCTGGTATTTCTGTTGATTTAACAATTTTTTCTTTACATTTAAGAGGTATTTCTTCTATTTTAGGTTCAATTAATTTTATTACAACCATTTTAAATATACGTCCTATTTCTATATCAATAGATAAAATTTCTTTATTTACTTGATCAATTTTTTTAACAACTATTTTATTATTATTATCTTTACCTGTATTAGCAGGTGGGATTACAATATTATTATTTGATCGAAATTTAAATACTTCTTTTTTTGA
>Acastanea5
---GTTATNTTTTATTTTTGGAATTTGGTTCTGGATAATTGGATCAGCTTTAAGTATAATTATTCGAATAGAATTGGGAACCCCATCTCAATTAATTGGGAATGATCAAATTTATAATTCAATTGTTACGGCTCATGCTTTTATTATAATTTTTTTTATAGTGATACCTATTATAGTAGGGGGATTCGGTAATTATATAATTCCATTAATATTATCGGCACCTGATATGGCCTTTCCCCGATTAAATAATATAAGTTATTGATTATTAATTCCTTCTTTAATTTTATTAACATCAAGAATATTTATTGATCAAGGGGCAGGGACGGGGTGAACAGTATACCCCCCGTTATCTTCTAATTTAGGTCATTCTGGTATTTCAGTAGATTTAACTATTTTTTCATTACATTTAAGGGGTATTTCTTCTATTTTAGGATCTATTAATTTTATTACTACTATTTTAAATATACGACCTATTTCTATATCTATAGATAAAATTTCTTTATTTACTTGATCAATTTTTTTAACAACTATTTTATTACTTTTATCATTACCCGTCTTAGCTGGTGGAATCACTATATTATTATTTGATCGAAATTTAAATACTTCATTTTTTGA
>MG940555
----------TTTATTTTTGGAATTTGGTCTGGGATAATTGGATCAGCTTTAAGTATAATTATTCGAATAGAATTGGGAACCCCATCTCAATTAATTGGGAATGATCAAATTTATAATTCAATTGTTACGGCTCATGCTTTTATTATAATTTTTTTTATAGTGATACCTATTATAGTAGGGGGATTCGGTAATTATATAATTCCATTAATATTATCGGCACCTGATATGGCCTTTCCCCGATTAAATAATATAAGTTATTGATTATTAATTCCTTCTTTAATTTTATTAACATCAAGAATATTTATTGATCAAGGGGCAGGGACGGGGTGAACAGTATACCCCCCGTTATCTTCTAATTTAGGTCATTCTGGTATTTCAGTAGATTTAACTATTTTTTCATTACATTTAAGAGGTATTTCTTCTATTTTAGGATCTATTAATTTTATTACTACTATTTTAAATATACGACCTATTTCTATATCTATAGATAAAATTTCTTTATTTACTTGATCAATTTTTTTAACAACTATTTTATTACTTTTATCATTACCCGTCTTAGCTGGTGGAATCACTATATTATTA--------------------------------
>MG940604
-ATATTATATTTTATTTTTGGAATTTGGTCTGGGATAATTGGATCAGCTTTAAGTATAATTATTCGAATAGAATTGGGAACCCCATCTCAATTAATTGGGAATGATCAAATTTATAATTCAATTGTTACGGCTCATGCTTTTATTATAATTTTTTTTATAGTGATACCTATTATAGTAGGGGGATTCGGTAATTATATAATTCCATTAATATTATCGGCACCTGATATGGCTTTTCCCCGATTAAATAATATAAGTTATTGATTATTAATCCCCTCTTTAATTTTATTAACATCAAGAATATTTATTGATCAAGGGGCAGGGACGGGGTGAACAGTATACCCCCCGTTATCTTCTAATTTAGGTCATTCTGGTATTTCAGTAGATTTAACTATTTTTTCATTACATTTAAGAGGTATTTCTTCTATTTTAGGATCTATTAATTTTATTACTACTATTTTAAATATACGACCTATTTCTATATCTATAGATAAAATTTCTTTATTTACTTGATCAATTTTTTTAACAACTATTTTATTACTTTTATCATTACCCGTCTTAGCTGGTGGAATCACTATATTATTATTTGAT--------------------------
>MG940531
-ATATTATATTTTATTTTTGGAATTTGGTCTGGGATAATTGGATCAGCTTTAAGTATAATTATTCGAATAGAATTGGGAACCCCATCTCAATTAATTGGGAATGATCAAATTTATAATTCAATTGTTACGGCTCATGCTTTTATTATAATTTTTTTTATAGTGATACCTATTATAGTAGGGGGATTCGGTAATTATATAATTCCATTAATATTATCGGCACCTGATATGGCTTTTCCCCGATTAAATAATATAAGTTATTGATTATTAATCCCCTCTTTAATTTTATTAACATCAAGAATATTTATTGATCAAGGGGCAGGGACGGGGTGAACAGTATACCCCCCGTTATCTTCTAATTTAGGTCATTCTGGTATTTCAGTAGATTTAACTATTTTTTCATTACATTTAAGAGGTATTTCTTCTATTTTAGGATCTATTAATTTTATTACTACTATTTTAAATATACGACCTATTTCTATATCTATAGATAAAATTTCTTTATTTACTTGATCAATTTTTTTAACAACTATTTTATTACTTTTATCATTACCCGTCTTAGCTGGTGGAATCACTATATTATTATTTGAT--------------------------
>MG940575
-ATGTTATATTTTATTTTTGGAATTTGGTCTGGGATAATTGGGTCAGCTTTAAGTATAATTATTCGAATAGAATTGGGAACCCCATCTCAATTAATTGGGAATGATCAAATTTATAATTCAATTGTTACGGCTCATGCTTTTATTATAATTTTTTTTATAGTGATACCTATTATAGTAGGGGGATTCGGTAATTATATAATTCCATTAATATTATCGGCACCTGATATGGCTTTTCCCCGATTAAATAATATAAGTTATTGATTATTAATTCCTTCTTTAATTTTATTAACATCAAGAATATTTATTGATCAAGGGGCGGGGACGGGGTGAACAGTATACCCCCCGTTATCTTCTAATTTAGGTCATTCTGGCATTTCAGTAGATTTAACTATTTTTTCATTACATTTAAGAGGTATTTCTTCTATTTTAGGATCTATTAATTTTATTACTACTATTTTAAATATACGACCTATTTCTATATCTATAGATAAAATTTCTTTATTTACTTGATCAATTTTTTTAACAACTATTTTATTACTTTTATCATTACCCGTCTTAGCTGGTGGAATCACTATATTATTATTTGATCGAAATTTA-----------------
>Acastanea2
-------------------------------GGGATAATTGGGTCAGCTTTAAGTATAATTATTCGAATAGAATTGGGAACCCCATCTCAATTAATTGGGAATGATCAAATTTATAATTCAATTGTTACGGCTCATGCTTTTATTATAATTTTTTTTATAGTGATACCTATTATAGTAGGGGGATTCGGTAATTATATAATTCCATTAATATTATCGGCACCTGATATGGCTTTTCCCCGATTAAATAATATAAGTTATTGATTATTAATTCCTTCTTTAATTTTATTAACATCAAGAATATTTATTGATCAAGGGGCAGGGACGGGGTGAACAGTATACCCCCCGTTATCTTCTAATTTAGGTCATTCTGGCATTTCAGTAGATTTAACTATTTTTTCATTACATTTAAGAGGTATTTCTTCTATTTTAGGATCTATTAATTTTATTACTACTATTTTAAATATACGACCTATTTCTATATCTATAGATAAAATTTCTTTATTTACTTGATCAATTTTTTTAACAACTATTTTATTACTTTTATCATTACCCGTCTTAGCTGGTGGAATCACTATATTATTATTTGATCGAAATTTAAATACTTCATTTTTTGA
>JX507464
GATGTTATATTTTATTTTTGGAATTTGGTCTGGGATAATTGGGTCAGCTTTAAGTATAATTATTCGAATAGAATTGGGAACCCCATCTCAATTAATTGGGAATGATCAAATTTATAATTCAATTGTTACGGCTCATGCTTTTATTATAATTTTTTTTATAGTGATACCTATTATAGTAGGGGGATTCGGTAATTATATAATTCCATTAATATTATCGGCACCTGATATGGCTTTTCCCCGATTAAATAATATAAGTTATTGATTATTAATTCCTTCTTTAATTTTATTAACATCAAGAATATTTATTGATCAAGGGGCAGGGACGGGGTGAACAGTATACCCCCCGTTATCTTCTAATTTAGGTCATTCTGGCATTTCAGTAGATTTAACTATTTTTTCATTACATTTAAGAGGTATTTCTTCTATTTTAGGATCTATTAATTTTATTACTACTATTTTAAATATACGACCTATTTCTATATCTATAGATAAAATTTCTTTATTTACTTGATCAATTTTTTTAACAACTATTTTATTACTTTTATCATTACCCGTCTTAGCTGGTGGAATCACTATATTATTATTTGATCGAAATTTAAATACTTCATTTTTTGA
>MG940523
----------TTTATTTTTGGAATTTGGTCTGGGATAATTGGGTCAGCTTTAAGTATAATTATTCGAATAGAATTGGGAACCCCATCTCAATTAATTGGGAATGATCAAATTTATAATTCAATTGTTACGGCTCATGCTTTTATTATAATTTTTTTTATAGTGATACCTATTATAGTAGGGGGATTCGGTAATTATATAATTCCATTAATATTATCGGCACCTGATATGGCTTTTCCCCGATTAAATAATATAAGTTATTGATTATTAATTCCTTCTTTAATTTTATTAACATCAAGAATATTTATTGATCAAGGGGCAGGGACGGGGTGAACAGTATATCCCCCGTTATCTTCTAATTTAGGTCATTCTGGCATTTCAGTAGATTTAACTATTTTTTCATTACATTTAAGAGGTATTTCTTCTATTTTAGGATCTATTAATTTTATTACTACTATTTTAAATATACGACCTATTTCTATATCTATAGATAAAATTTCTTTATTTACTTGATCAATTTTTTTAACAACTATTTTATTACTT--------------------------------------------------------------------------
>MG940499
GATGTTATATTTTATTTTTGGAATTTGGTCTGGGATAATTGGGTCAGCTTTAAGTATAATTATTCGAATAGAATTGGGAACCCCATCTCAATTAATTGGGAATGATCAAATTTATAATTCAATTGTTACGGCTCATGCTTTTATTATAATTTTTTTTATAGTGATACCTATTATAGTAGGGGGGTTCGGTAATTATATAATTCCATTAATATTATCGGCACCTGATATGGCTTTTCCCCGATTAAATAATATAAGTTATTGATTATTAATTCCTTCTTTAATTTTATTAACATCAAGAATATTTATTGATCAAGGGGCAGGGACGGGGTGAACAGTATACCCCCCGTTATCTTCTAATTTAGGTCATTCTGGTATTTCAGTAGATTTAACTATTTTTTCATTACATTTAAGAGGTATTTCTTCTATTTTAGGATCTATTAATTTTATTACTACTATTTTAAATATACGACCTATTTCTATATCTATAGATAAAATTTCTTTATTTACTTGATCAATTTTTTTAACAACTATTTTATTACTTTTATCATTACCCGTCTTAGCTGGTGGAATCACTATATTATTATTTGATCGAAATTTAAATACTTCATTTTTTGA
>MG940544
GATATTATATTTTATTTTTGGAATTTGGTCTGGGATAATTGGGTCAGCTTTAAGTATAATTATTCGAATAGAATTGGGAACCCCATCTCAATTAATTGGGAATGATCAAATTTATAATTCAATTGTTACGGCTCATGCTTTTATTATAATTTTTTTTATAGTGATACCTATTATAGTAGGGGGATTCGGTAATTATATAATTCCATTAATATTATCGGCACCTGATATGGCTTTTCCCCGATTAAATAATATAAGTTATTGATTATTAATCCCTTCTTTAATTTTATTAACATCAAGAATATTTATTGATCAAGGGGCAGGGACGGGGTGAACAGTATACCCCCCGTTATCTTCTAATTTAGGTCATTCTGGTATTTCAGTAGATTTAACTATTTTTTCATTACATTTAAGAGGTATTTCTTCTATTTTAGGATCTATTAATTTTATTACTACTATTTTAAATATACGACCTATTTCTATATCTATAGATAAAATTTCTTTATTTACTTGATCAATTTTTTTAACAACTATTTTATTACTTTTATCATTACCCGTCTTAGCTGGTGGAATCACTATATTATTATTTGATCGAAATTTAAATACTTCATTTTTTGA
>MG940606
GATGTTATATTTTATTTTTGGAATTTGGTCTGGGATAATTGGGTCAGCTTTAAGTATAATTATTCGAATAGAATTGGGAACCCCATCTCAATTAATTGGGAATGATCAAATTTATAATTCAATTGTTACGGCTCATGCTTTTATTATAATTTTTTTTATAGTGATACCTATTATAGTAGGGGGATTCGGTAATTATATAATTCCATTAATATTATCGGCACCTGATATGGCTTTTCCCCGATTAAATAATATAAGTTATTGATTATTAATTCCTTCTTTAATTTTATTAACATCAAGAATATTTATTGATCAAGGGGCAGGGACAGGGTGAACAGTATACCCCCCGTTATCTTCTAATTTAGGTCATTCTGGTATTTCAGTAGATTTAACTATTTTTTCATTACATTTAAGAGGTATTTCTTCTATTTTAGGATCTATTAATTTTATTACTACTATTTTAAATATACGACCTATTTCTATATCTATAGATAAAATTTCTTTATTTACTTGATCAATTTTTTTAACAACTATTTTATTACTTTTATCATTACCCGTCTTAGCTGGTGGAATCACTATATTATTATTTGATCGAAATTTAAATACTTCATTTTTTGA
>MG940607
GATGTTATATTTTATTTTTGGAATTTGGTCTGGGATAATTGGGTCAGCTTTAAGTATAATTATTCGAATAGAATTGGGAACCCCATCTCAATTAATTGGGAATGATCAAATTTATAATTCAATTGTTACGGCTCATGCTTTTATTATAATTTTTTTTATAGTGATACCTATTATAGTAGGGGGATTCGGTAATTATATAATTCCATTAATATTATCGGCACCTGATATGGCTTTTCCCCGATTAAATAATATAAGTTATTGATTATTAATTCCTTCTTTAATTTTATTAACATCAAGAATATTTATTGATCAAGGGGCAGGGACGGGGTGAACAGTATACCCCCCGTTATCTTCTAATTTAGGTCATTCTGGTATTTCAGTAGATTTAACTATTTTTTCATTACATTTAAGAGGTATTTCTTCTATTTTAGGATCTATTAATTTTATTACTACTATTTTAAATATACGACCTATTTCTATATCTATAGATAAAATTTCTTTATTTACTTGATCAATTTTTTTAACAACTATTTTATTACTTTTATCATTACCCGTCTTAGCTGGTGGAATCACTATATTATTATTTGATCGAAATTTAAATACTTCATTTTTTGA
>MG940511
----------TTTATTTTTGGAATTTGGTCTGGGATAATTGGGTCAGCTTTAAGTATAATTATTCGAATAGAATTGGGAACCCCATCTCAATTAATTGGGAATGATCAAATTTATAATTCAATTGTTACGGCTCATGCTTTTATTATAATTTTTTTTATAGTGATACCTATTATAGTAGGGGGATTCGGTAATTATATAATTCCATTAATATTATCGGCACCTGATATGGCTTTTCCCCGATTAAATAATATAAGTTATTGATTATTAATTCCTTCTTTAATTTTATTAACATCAAGAATATTTATTGATCAAGGGGCAGGGACGGGGTGAACAGTATACCCCCCGTTATCTTCTAATTTAGGTCATTCTGGTATTTCAGTAGATTTAACTATTTTTTCATTACATTTAAGAGGTATTTCTTCTATTTTAGGATCTATTAATTTTATTACTACTATTTTAAATATACGACCTATTTCTATATCTATAGATAAAATTTCTTTATTTACTTGATCAATTTTTTTAACAACTATTTTATTACTTTTATCATTACCCGTCTTAGCTGGT--------------------------------------------------
>Acastanea3
---GTTATATTTTATTTTTGGAATTTGGTCTGGGATAATTGGGTCAGCTTTAAGTATAATTATTCGAATAGAATTGGGAACCCCATCTCAATTAATTGGGAATGATCAAATTTATAATTCAATTGTTACGGCTCATGCTTTTATTATAATTTTTTTTATAGTGATACCTATTATAGTAGGGGGATTCGGTAATTATATAATTCCATTAATATTATCGGCACCTGATATGGCTTTTCCCCGATTAAATAATATAAGTTATTGATTATTAATTCCTTCTTTAATTTTATTAACATCAAGAATATTTATTGATCAAGGGGCAGGGACGGGGTGAACAGTATACCCCCCGTTATCTTCTAATTTAGGTCATTCTGGCATTTCAGTAGATTTAACTATTTTTTCATTACATTTAAGAGGTATTTCTTCTATTTTAGGATCTATTAATTTTATTACTACTATTTTAAATATACGACCTATTTCTATATCTATAGATAAAATTTCTTTATTTACTTGATCAATTTTTTTAACAACTATTTTATTACTTTTATCATTACCCGTCTTAGCTGGTGGGATCACTATATTATTATTTGATCGAAATTTAAATACTTCATTTTT---
>Acastanea4
---GTTATATTTTATTTTTGGAATTTGGTCTGGGATAATTGGGTCAGCTTTAAGTATAATTATTCGAATAGAATTGGGAACCCCATCTCAATTAATTGGGAATGATCAAATTTATAATTCAATTGTTACGGCTCATGCTTTTATTATAATTTTTTTTATAGTGATACCTATTATAGTAGGGGGATTCGGTAATTATATAATTCCATTAATATTATCGGCACCTGATATGGCTTTTCCCCGATTAAATAATATAAGTTATTGATTATTAATTCCTTCTTTAATTTTATTAACATCAAGAATATTTATTGATCAAGGGGCAGGGACGGGGTGAACAGTATACCCCCCGTTATCTTCTAATTTAGGTCATTCTGGCATTTCAGTAGATTTAACTATTTTTTCATTACATTTAAGAGGTATTTCTTCTATTTTAGGATCTATTAATTTTATTACTACTATTTTAAATATACGACCTATTTCTATATCTATAGATAAAATTTCTTTATTTACTTGATCAATTTTTTTAACAACTATTTTATTACTTTTATCATTACCCGTCTTAGCTGGTGGGATCACTATATTATTATTTGATC-------------------------
>MG940433
GATGTTATATTTTATTTTTGGAATTTGGTCTGGGATAATTGGGTCAGCTTTAAGTATAATTATTCGAATAGAATTGGGAACCCCATCTCAATTAATTGGGAATGATCAAATTTATAATTCAATTGTTACGGCTCATGCTTTTATTATAATTTTTTTTATAGTGATACCTATTATAGTAGGGGGATTCGGTAATTATATAATTCCATTAATATTATCGGCACCTGATATGGCTTTTCCCCGATTAAATAATATAAGTTATTGATTATTAATTCCTTCTTTAATTTTATTAACATCAAGAATATTTATTGATCAAGGGGCAGGGACGGGGTGAACAGTATACCCCCCGTTATCTTCTAATTTAGGTCATTCTGGCATTTCAGTAGATTTAACTATTTTTTCATTACATTTAAGAGGTATTTCTTCTATTTTAGGATCTATTAATTTTATTACTACTATTTTAAATATACGACCTATTTCTATATCTATAGATAAAATTTCTTTATTTACTTGATCAATTTTTTTAACAACTATTTTATTACTTTTATCATTACCCGTCTTAGCCGGTGGAATCACTATATTATTATTTGATCGAAATTTAAATACTTCATTTTTTGA
>MG940526
----------TTTATTTTTGGAATTTGGTCTGGGATAATTGGGTCAGCTTTAAGTATAATTATTCGAATAGAATTGGGAACCCCATCTCAATTAATTGGGAATGATCAAATTTATAATTCAATTGTTACGGCTCATGCTTTTATTATAATTTTTTTTATAGTGATACCTATTATAGTAGGGGGATTCGGTAATTATATAATTCCATTAATATTATCGGCACCTGATATGGCTTTTCCCCGATTAAATAATATAAGTTATTGATTATTAATTCCTTCTTTAATTTTATTAACATCAAGAATATTTATTGATCAAGGGGCAGGGACGGGGTGAACAGTATACCCCCCGTTATCTTCTAATTTAGGTCATTCTGGCATTTCAGTAGATTTAACTATTTTTTCATTACATTTAAGAGGTATTTCTTCTATTTTAGGATCTATTAATTTTATTACTACTATTTTAAATATACGACCTATTTCTATATTTATAGATAAAATTTCTTTATTTACTTGATCAATTTTTTTAACAACTATTTTATTACTTTTATCATTACCCGTCTTAGCTGGTGGAATCACTATATTATTATTTGATCGAAAT--------------------
>MG940492
----------TTTATTTTTGGAATTTGGTCTGGGATAATTGGGTCAGCTTTAAGTATAATTATTCGAATAGAATTGGGAACCCCATCTCAATTAATTGGGAATGATCAAATTTATAATTCAATTGTTACGGCTCATGCTTTTATTATAATTTTTTTTATAGTGATACCTATTATAGTAGGGGGATTCGGTAATTATATAATTCCATTAATATTATCGGCACCTGATATGGCTTTTCCCCGATTAAATAATATAAGTTATTGATTATTAATTCCTTCTTTAATTTTATTAACATCAAGAATATTTATTGATCAAGGGGCAGGGACGGGGTGAACAGTATACCCCCCGTTATCTTCTAATTTAGGTCATTCTGGCATTTCAGTAGATTTAACTATTTTTTCATTACATTTAAGAGGTATTTCTTCTATTTTAGGATCTATTAATTTTATTACTACTATTTTAAATATACGACCTATTTCTATATCTATAGATAAAATTTCTTTATTTACTTGATCAATTTTTTTAACAACTATTTTATTACTTTTATCATTACCCGTCTTAGCTGGTGGAATCACTATATTATTA--------------------------------
>MG940465
----------TTTATTTTTGGAATTTGGTCTGGGATAATTGGGTCAGCTTTAAGTATAATTATTCGAATAGAATTGGGAACCCCATCTCAATTAATTGGGAATGATCAAATTTATAATTCAATTGTTACGGCTCATGCTTTTATTATAATTTTTTTTATAGTGATACCTATTATAGTAGGGGGATTCGGTAATTATATAATTCCATTAATATTATCGGCACCTGATATGGCTTTTCCCCGATTAAATAATATAAGTTATTGATTATTAATTCCTTCTTTAATTTTATTAACATCAAGAATATTTATTGATCAAGGGGCAGGGACGGGGTGAACAGTATACCCCCCGTTATCTTCTAATTTAGGTCATTCTGGCATTTCAGTAGATTTAACTATTTTTTCATTACATTTAAGAGGTATTTCTTCTATTTTAGGATCTATTAATTTTATTACTACTATTTTAAATATACGACCTATTTCTATATCTATAGATAAAATTTCTTTATTTACTTGATCAATTTTTTTAACAACTATTTTATTACTTTTATCATTACCCGTCTTAGCTGGTGGAATCACTATATTATTATTTGATCGAAAT--------------------
>MG940518
-------------------------------GGGGTAATTGGGTCAGCTTTAAGTATAATTATTCGAATAGAATTGGGGACCCCATCTCAATTAATTGGGAATGATCAAATTTATAATTCAATTGTTACGGCTCATGCTTTTATTATAATTTTTTTTATAGTGATACCTATTATAGTAGGGGGATTCGGTAATTATATAATTCCATTAATATTATCGGCACCTGATATGGCTTTTCCCCGATTAAATAATATAAGTTATTGATTATTAATTCCTTCTTTAATTTTATTAACATCAAGAATATTTATTGATCAAGGGGCAGGGACGGGGTGAACAGTATACCCCCCGTTATCTTCTAATTTAGGTCATTCTGGCATTTCAGTAGATTTAACTATTTTTTCATTACATTTAAGAGGTATTTCTTCTATTTTAGGATCTATTAATTTTATTACTACTATTTTAAATATACGACCTATTTCTATATCTATAGATAAAATTTCTTTATTTACTTGATCAATTTTTTTAACAACTATTTTATTACTTTTATCATTACCCGTCTTAGCTGGT--------------------------------------------------
>KY912657
----------------------------------------GGGTCAGCTTTAAGTATAATTATTCGAATAGAATTGGGGACCCCATCTCAATTAATTGGGAATGATCAAATTTATAATTCAATTGTTACGGCTCATGCTTTTATTATAATTTTTTTTATAGTGATACCTATTATAGTAGGGGGATTCGGTAATTATATAATTCCATTAATATTATCGGCACCTGATATGGCTTTTCCCCGATTAAATAATATAAGTTATTGATTATTAATCCCTTCTTTAATTTTATTAACATCAAGAATATTTATTGATCAAGGGGCAGGGACGGGGTGAACAGTATACCCCCCGTTATCTTCTAATTTAGGTCATTCTGGCATTTCAGTAGATTTAACTATTTTTTCATTACATTTAAGAGGTATTTCTTCTATTTTAGGATCTATTAATTTTATTACTACTATTTTAAATATACGACCTATTTCTATATCTATAGATAAAATTTCTTTATTTACTTGATCAATTTTTTTAACAACTATTTTATTACTTTTATCATTACCCGTCTTAGCTGGTGGAATCACTATATTATTATTTGATCGAAATTTAAATACTTCATTTTTTGA
>MG940443
-ATGTTATATTTTATTTTTGGAATTTGGTCTGGGATAATTGGGTCAGCTTTAAGTATAATTATTCGAATAGAATTGGGGACCCCATCTCAATTAATTGGGAATGATCAAATTTATAATTCAATTGTTACGGCTCATGCTTTTATTATAATTTTTTTTATAGTGATACCTATTATAGTAGGGGGATTCGGTAATTATATAATTCCATTAATATTATCGGCWCCTGATATGGCTTTTCCCCGATTAAATAATATAAGTTATTGATTATTAATTCCTTCTTTAATTTTATTAACATCAAGAATATTTATTGATCAAGGGGCAGGGACGGGGTGAACAGTATACCCCCCGTTATCTTCTAATTTAGGTCATTCTGGCATTTCAGTAGATTTAACTATTTTTTCATTACATTTAAGAGGTATTTCTTCTATTTTAGGATCTATTAATTTTATTACTACTATTTTAAATATACGACCTATTTCTATATCTATAGATAAAATTTCTTTATTTACTTGATCAATTTTTTTAACAACTATTTTATTACTTTTATCATTACCCGTCTTAGCTGGTGGAATCACTATATTATTATTTGATCGAAATTTAAATACTTCATTTTTTGA
>Acastanea1
---GTTATATTTTATTTTTGGAATTTGGTCTGGGATAATTGGGTCAGCTTTAAGTATAATTATTCGAATAGAATTGGGGACCCCATCTCAATTAATTGGGAATGATCAAATTTATAATTCAATTGTTACGGCTCATGCTTTTATTATAATTTTTTTTATAGTGATACCTATTATAGTAGGGGGATTCGGTAATTATATAATTCCATTAATATTATCGGCACCTGATATGGCTTTTCCCCGATTAAATAATATAAGTTATTGATTATTAATTCCTTCTTTAATTTTATTAACATCAAGAATATTTATTGATCAAGGGGCAGGGACGGGGTGAACAGTATACCCCCCGTTATCTTCTAATTTAGGTCATTCTGGCATTTCAGTAGATTTAACTATTTTTTCATTACATTTAAGAGGTATTTCTTCTATTTTAGGATCTATTAATTTTATTACTACTATTTTAAATATACGACCTATTTCTATATCTATAGATAAAATTTCTTTATTTACTTGATCAATTTTTTTAACAACTATTTTATTACTTTTATCATTACCCGTCTTAGCTGGTGGAATCACTATATTATTATTTGATCGAAATTTAAATACTTCATTTTTTGA
>MG940633
GATGTTATATTTTATTTTTGGAATTTGGTCTGGGATAATTGGGTCAGCTTTAAGTATAATTATTCGAATAGAATTGGGGACCCCATCTCAATTAATTGGGAATGATCAAATTTATAATTCAATTGTTACGGCTCATGCTTTTATTATAATTTTTTTTATAGTGATACCTATTATAGTAGGGGGATTCGGTAATTATATAATTCCATTAATATTATCGGCACCTGATATGGCTTTTCCCCGATTAAATAATATAAGTTATTGATTATTAATTCCTTCTTTAATTTTATTAACATCAAGAATATTTATTGATCAAGGGGCAGGGACGGGGTGAACAGTATACCCCCCGTTATCTTCTAATTTAGGTCATTCTGGCATTTCAGTAGATTTAACTATTTTTTCATTACATTTAAGAGGTATTTCTTCTATTTTAGGATCTATTAATTTTATTACTACTATTTTAAATATACGACCTATTTCTATATCTATAGATAAAATTTCTTTATTTACTTGATCAATTTTTTTAACAACTATTTTATTACTTTTATCATTACCCGTCTTAGCTGGTGGAATCACTATATTATTATTTGATCGAAATTTAAATACTTCATTTTTTGA
>MG940585
GATGTTATATTTTATTTTTGGAATTTGGTCTGGGATAATTGGGTCAGCTTTAAGTATAATTATTCGAATAGAATTGGGGACCCCATCTCAATTAATTGGGAATGATCAAATTTATAATTCAATTGTTACGGCTCATGCTTTTATTATAATTTTTTTTATAGTGATACCTATTATAGTAGGGGGATTCGGTAATTATATAATTCCATTAATATTATCGGCACCTGATATGGCTTTTCCCCGATTAAATAATATAAGTTATTGATTATTAATTCCTTCTTTAATTTTATTAACATCAAGAATATTTATTGATCAAGGGGCAGGGACGGGGTGAACAGTATACCCCCCGTTATCTTCTAATTTAGGTCATTCTGGCATTTCAGTAGATTTAACTATTTTTTCATTACATTTAAGAGGTATTTCTTCTATTTTAGGATCTATTAATTTTATTACTACTATTTTAAATATACGACCTATTTCTATATCTATAGATAAAATTTCTTTATTTACTTGATCAATTTTTTTAACAACTATTTTATTACTTTTATCATTACCCGTCTTAGCTGGTGGAATCACTATATTATTATTTGATCGAAATTTAAATACTTCATTTTTTGA
>MG940504
----------------------------------------------------AGTATAATTATTCGAATAGAATTGGGGACCCCATCTCAATTAATTGGGAATGATCAAATTTATAATTCAATTGTTACGGCTCATGCTTTTATTATAATTTTTTTTATAGTGATACCTATTATAGTAGGGGGATTCGGTAATTATATAATTCCATTAATATTATCGGCACCTGATATGGCTTTTCCCCGATTAAATAATATAAGTTATTGATTATTAATTCCTTCTTTAATTTTATTAACATCAAGAATATTTATTGATCAAGGGGCAGGGACGGGGTGAACAGTATACCCCCCGTTATCTTCTAATTTAGGTCATTCTGGCATTTCAGTAGATTTAACTATTTTTTCATTACATTTAAGAGGTATTTCTTCTATTTTAGGATCTATTAATTTTATTACTACTATTTTAAATATACGACCTATTTCTATATCTATAGATAAAATTTCTTTATTTACTTGATCAATTTTTTTAACAACTATTTTATTACTTTTATCATTACCCGTCTTAGCTGGTGGAATCACTATATTATTA--------------------------------
>MG940536
-ATGTTATATTTTATTTTTGGAATTTGGTCTGGGATAATTGGGTCAGCTTTAAGTATAATTATTCGAATAGAATTGGGGACCCCATCTCAATTAATTGGGAATGATCAAATTTATAATTCAATTGTTACGGCTCATGCTTTTATTATAATTTTTTTTATAGTGATACCTATTATAGTAGGGGGATTCGGTAATTATATAATTCCATTAATATTATCGGCACCTGATATGGCTTTCCCCCGATTAAATAATATAAGTTATTGATTATTAATTCCTTCTTTAATTTTACTAACATCAAGGATATTTATTGATCAGGGGGCAGGGACCGGGTGAACAGTATACCCCCCGCTATCTTCTAATTTAGGTCATTCTGGTATTTCAGTAGATTTAACTATTTTTTCATTACATTTAAGAGGTATTTCTTCTATTTTAGGATCTATTAATTTTATTACTACTATTTTAAATATACGACCTATTTCTATATCTATAGATAAAATTTCTTTATTTACTTGATCAATTTTTTTAACAACTATTTTATTACTTTTATCATTACCTGTTTTAGCTGGTGGAATCACTATATTATTATTTGATCGA-----------------------
>MG940457
GATGTTATATTTTATTTTTGGAATTTGGTCTGGGATAATTGGGTCAGCTTTAAGTATAATTATTCGAATAGAATTGGGAACCCCATCTCAATTAATTGGGAATGATCAAATTTATAATTCAATTGTTACGGCTCATGCTTTTATTATAATTTTTTTTATAGTGATACCTATTATAGTAGGGGGATTCGGTAATTATATAATTCCATTAATATTATCGGCACCTGATATGGCTTTTCCCCGATTAAATAATATAAGTTATTGATTATTAATCCCCTCTTTAATTTTATTAACATCAAGAATATTTATTGATCAGGGGGCAGGGACCGGGTGAACAGTATACCCCCCGTTATCTTCTAATTTAGGTCATTCTGGTATCTCAGTAGATTTAACTATTTTTTCATTACATTTAAGAGGTATTTCTTCTATTTTAGGATCTATTAATTTTATTACTACTATTTTAAATATACGACCTATTTCTATATCTATAGATAAAATTTCTTTATTTACTTGATCAATTTTTTTAACAACTATTTTATTACTTTTATCATTACCTGTTTTAGCTGGTGGAATCACTATATTATTATTTGATCGAAATTTAAATACTTCATTTTTTGA
>MG940603
-ATGTTATATTTTATTTTTGGAATTTGGTCTGGGATAATTGGGTCAGCTTTAAGTATAATTATTCGAATAGAATTGGGAACCCCATCTCAATTAATTGGGAATGATCAAATTTATAATTCAATTGTTACGGCTCATGCTTTTATTATAATTTTTTTTATAGTGATACCTATTATAGTAGGGGGATTCGGTAATTATATAATTCCATTAATATTATCGGCACCTGATATGGCTTTCCCCCGATTAAATAATATAAGTTATTGATTATTAATCCCCTCTTTAATTTTATTAACATCAAGAATATTTATTGATCAGGGGGCAGGGACCGGATGAACAGTATACCCCCCGTTATCTTCTAATTTAGGTCATTCTGGTATCTCAGTAGATTTAACTATTTTTTCATTACATTTAAGAGGAATTTCTTCTATTTTAGGATCTATTAATTTTATTACTACTATTTTAAATATACGACCTATTTCTATATTTATAGATAAAATTTCTTTATTTACTTGATCAATTTTTTTAACAACTATTTTATTACTTTTATCATTACCTGTTTTAGCTGGTGGAATCACTATATTATTA--------------------------------
>MG940455
GATGTTATATTTTATTTTTGGAATTTGGTCTGGGATAATTGGGTCAGCTTTAAGTATAATTATTCGAATAGAATTGGGAACCCCATCTCAATTAATTGGGAATGATCAAATTTATAATTCAATTGTTACGGCTCATGCTTTTATTATAATTTTTTTTATAGTGATACCTATTATAGTAGGGGGATTCGGTAATTATATAATTCCATTAATATTATCGGCACCTGATATGGCTTTCCCCCGATTAAATAATATAAGTTATTGATTATTAATCCCCTCTTTAATTTTATTAACATCAAGAATATTTATTGATCAGGGGGCAGGGACCGGGTGAACAGTATACCCCCCATTATCTTCTAATTTAGGTCATTCTGGTATTTCAGTAGATTTAACTATTTTTTCATTACATTTAAGAGGAATTTCTTCTATTTTAGGATCTATTAATTTTATTACTACTATTTTAAATATACGACCTATTTCTATATTTATAGATAAAATTTCTTTATTTACTTGATCAATTTTTTTAACAACTATTTTATTACTTTTATCATTACCTGTTTTAGCTGGTGGAATCACTATATTATTATTTGATCGAAATTTAAATACTTCATTTTTTGA
>MG940520
GATGTTATATTTTATTTTTGGGATTTGATCTGGGATAATTGGGTCGGCTTTAAGTATAATTATTCGAATAGAATTGGGAACCCCATCTCAATTAATTGGGAATGATCAGATTTATAATTCAATTGTTACGGCTCATGCTTTTATTATAATTTTTTTTATAGTGATACCTATTATAGTGGGGGGATTTGGTAATTATATAATTCCATTAATATTATCGGCACCTGATATGGCTTTCCCCCGATTAAATAATATGAGTTATTGATTATTAATTCCTTCTTTAATTTTATTAACATCAAGAATATTTATTGATCAGGGGGCAGGAACAGGGTGAACAGTATACCCCCCATTATCTTCTAATTTAGGGCATTCTGGTGTTTCAGTAGATTTAACTATTTTTTCATTACATTTAAGAGGTATTTCTTCTATTTTAGGATCTATTAATTTTATTACTACTATTTTAAATATACGCCCTATTTCTATATCTATAGATAAAATTTCTTTATTTACTTGATCAATTTTTTTAACAACTATCTTATTACTTTTATCATTACCTGTTTTAGCTGGTGGAATCACTATATTATTATTTGATCGAAATTTAAATACTTCATTTTTTGA
>MG940563
GATGTTATATTTTATTTTTGGAATTTGATCTGGGATAATTGGATCGGCTTTAAGTATAATTATTCGAATAGAATTAGGAACCCCATCTCAATTAATTGGTAATGATCAAATTTATAATTCAATTGTTACAGCTCATGCTTTTATTATAATTTTTTTTATAGTGATACCTATTATAGTGGGGGGATTTGGTAATTATATAATTCCATTAATATTATCGGCACCTGATATGGCTTTCCCCCGATTAAATAATATGAGTTATTGATTATTAATTCCTTCTTTAATTTTATTAACATCAAGAATATTTATTGATCAGGGGGCAGGAACGGGGTGAACAGTATACCCCCCATTATCTTCTAATTTAGGACATTCTGGTATTTCAGTAGATTTAACTATTTTTTCATTACATTTAAGAGGTATTTCTTCTATTTTAGGATCTATTAATTTTATTACTACTATTTTAAATATACGCCCTATTTCTATATCTATAGATAAAATTTCTTTATTTACTTGATCAATTTTTTTAACAACTATTTTATTACTTTTATCATTACCTGTTTTAGCTGGTGGAATCACTATATTATTATTTGATCGAAATTTAAATACTTCATTTTTTGA
>MG940535
----------------------------------------------------------------------------------------------------AATGATCAAATTTATAATTCAATTGTTACAGCTCATGCTTTTATTATAATTTTTTTTATAGTGATACCTATTATAGTGGGGGGATTTGGTAATTATATAATTCCATTAATATTATCGGCACCTGATATGGCTTTCCCCCGATTAAATAATATGAGTTATTGATTATTAATTCCTTCTTTAATTTTATTAACATCAAGAATATTTATTGATCAGGGGGCAGGAACGGGGTGAACAGTATACCCCCCATTATCTTCTAATTTAGGGCATTCTGGTATTTCAGTAGATTTAACTATTTTTTCATTACATTTAAGAGGTATTTCTTCTATTTTAGGATCTATTAATTTTATTACTACTATTTTAAATATACGCCCTATTTCTATATCTATAGATAAAATTTCTTTATTTACTTGATCAATTTTTTTAACAACTATTTTATTACTTTTATCATTACCTGTTTTAGCTGGTGGAATCACTATATTATTATTTGATCGAAATTTAAATACTTCATTTTTTGA
>MG940493
----------------------------------------------------------------------------------------------------AATGATCAAATTTATAATTCAATTGTTACAGCTCATGCTTTTATTATAATTTTTTTTATAGTNATACCTATTATAGTGGGGGGATTNGGTAATTATATAATTCCATTAATATTATCGGCACCTGATATGGCTTTCCCCCGATTAAATAATATGAGTTATTGATTATTAATTCCTTCTTTAATTTTATTAACATCAAGAATATTTATTGATCAGGGGGCAGGAACGGGGTGAACAGTATACCCCCCATTATCTTCTAATTTAGGNCATTCTGGTATTTCAGTAGATTTAACTATTTTTTCATTACATTTAAGAGGTATTTCTTCTATTTTAGGATCTATTAATTTTATTACTACTATTTTAAATATACGCCCTATTTCTATATCTATAGATAAAATTTCTTTATTTACTTGATCAATTTTTTTAACAACTATTTTATTACTTTTATCATTACCTGTTTTAGCTGGTGGAATCACTATATTATTATTTGATCGAAATTTAAATACTTCATTTTTTGA
>MG940516
GATGTTATATTTTATTTTTGGAATTTGGTCTGGGATAATTGGGTCGGCTTTAAGTATAATTATTCGAATAGAATTGGGAACCCCATCTCAATTAATTGGGAATGATCAAATTTATAATTCAATTGTTACGGCTCATGCTTTTATTATAATTTTTTTTATAGTGATACCTATTATAGTGGGGGGATTCGGTAATTATATAATTCCATTAATATTATCGGCACCTGACATGGCTTTCCCCCGATTAAATAATATAAGTTATTGATTATTAATTCCTTCTTTAATTTTATTAACATCAAGAATATTTATTGATCAGGGGGCAGGGACCGGGTGAACAGTGTACCCTCCGTTATCTTCTAATTTAGGGCATTCTGGTATTTCAGTAGATTTAACTATTTTTTCATTACATTTAAGAGGAATTTCTTCTATTTTAGGATCTATTAATTTTATTACTACCATTTTAAATATACGCCCCATTTCTATATCTATAGATAAAATTTCTTTATTTACTTGATCAATTTTTTTAACAACTATTTTATTACTTTTATCATTACCTGTCTTAGCTGGTGGAATCACTATATTATTATTTGATCGAAATTTAAATACTTCATTTTTTGA
>MG940506
GATGTTATATTTTATTTTTGGAATTTGGTCTGGGATAATTGGGTCGGCTTTAAGTATAATTATTCGAATAGAATTGGGAACCCCATCTCAATTAATTGGGAATGATCAAATTTATAACTCAATTGTTACGGCTCATGCTTTTATTATAATTTTTTTTATAGTGATACCTATTATAGTGGGGGGATTCGGTAATTATATAATTCCATTAATATTATCGGCACCTGATATGGCTTTCCCCCGATTAAATAATATAAGTTATTGATTATTAATTCCTTCTTTAATTTTATTAACATCAAGAATATTTATTGATCAGGGGGCAGGGACCGGGTGGACAGTATACCCTCCGTTATCTTCTAATTTAGGGCATTCTGGTATTTCAGTAGATTTAACTATTTTTTCATTACATTTAAGAGGTATTTCTTCTATTTTAGGATCTATTAATTTTATTACTACTATTTTAAATATACGCCCTATTTCTATATCTATAGATAAAATTTCTTTATTTACTTGATCAATTTTTTTAACAACTATTTTATTACTTTTATCATTACCTGTCTTAGCTGGTGGAATCACTATATTATTATTTGATCGAAATTTAAATACTTCATTTTTTGA
>MG940611
GATGTTATATTTTATTTTTGGAATTTGGTCTGGGATAATTGGGTCAGCTTTAAGTATAATTATTCGGATAGAATTGGGAACCCCATCTCAATTAATTGGAAATGATCAAATTTATAATTCAATTGTTACGGCTCATGCTTTTATTATAATTTTTTTTATAGTGATACCTATTATAGTAGGGGGATTCGGTAATTATATAATTCCATTAATATTATCGGCACCTGATATGGCTTTCCCCCGATTAAATAATATAAGTTATTGATTATTAATCCCTTCTTTAATTTTATTAACATCAAGAATATTTATTGATCAGGGGGCAGGGACTGGGTGAACAGTATACCCTCCATTATCTTCTAATTTAGGCCATTCTGGTATTTCAGTAGATTTAACTATTTTTTCATTACATTTAAGAGGTATTTCTTCTATTTTAGGATCTATTAATTTTATTACTACTATTTTAAATATACGCCCTATTTCTATATCTATAGATAAAATTTCTTTATTTACTTGATCAATTTTTTTAACAACTATTTTATTACTTTTATCATTACCTGTCTTAGCCGGTGGAATCACTATATTATTATTTGATCGAAATTTAAATACTTCATTTTTTGA
>MG940581
GATGTTATATTTTATTTTTGGAATTTGGTCTGGGATAATTGGGTCAGCTTTAAGTATAATTATTCGGATAGAATTGGGAACCCCATCTCAATTAATTGGAAATGATCAAATTTATAATTCAATTGTTACGGCTCATGCTTTTATTATAATTTTTTTTATAGTGATACCTATTATAGTAGGGGGATTCGGTAATTATATAATTCCATTAATATTATCGGCACCTGATATGGCTTTCCCCCGATTAAATAATATAAGTTATTGATTATTAATCCCTTCTTTAATTTTATTAACATCAAGAATATTTATTGATCAGGGGGCAGGGACTGGGTGAACAGTATACCCTCCATTATCTTCTAATTTAGGCCATTCTGGTATTTCAGTAGATTTAACTATTTTTTCATTACATTTAAGAGGTATTTCTTCTATTTTAGGATCTATTAATTTTATTACTACTATTTTAAATATACGCCCTATTTCTATATCTATAGATAAAATTTCTTTATTTACTTGATCAATTTTTTTAACAACTATTTTATTACTTTTATCATTACCTGTCTTAGCCGGTGGAATCACTATATTATTATTTGATCGAAATTTAAATACTTCATTTTTTGA
>MG940498
GATGTTATATTTTATTTTTGGAATTTGGTCTGGGATAATTGGGTCAGCTTTAAGTATAATTATTCGGATAGAATTGGGAACCCCATCTCAATTAATTGGAAATGATCAAATTTATAATTCAATTGTTACGGCTCATGCTTTTATTATAATTTTTTTTATAGTGATACCTATTATAGTAGGGGGATTCGGTAATTATATAATTCCATTAATATTATCGGCACCTGATATGGCTTTCCCCCGATTAAATAATATAAGTTATTGATTATTAATCCCTTCTTTAATTTTATTAACATCAAGAATATTTATTGATCAGGGGGCAGGGACTGGGTGAACAGTATACCCTCCATTATCTTCTAATTTAGGCCATTCTGGTATTTCAGTAGATTTAACTATTTTTTCATTACATTTAAGAGGTATTTCTTCTATTTTAGGATCTATTAATTTTATTACTACTATTTTAAATATACGCCCTATTTCTATATCTATAGATAAAATTTCTTTATTTACTTGATCAATTTTTTTAACAACTATTTTATTACTTTTATCATTACCTGTCTTAGCTGGTGGAATCACTATATTATTATTTGATCGAAATTTAAATACTTCATTTTTTGA
>MG940483
-------------------------------------ATTGGGTCAGCTTTAAGTATAATTATTCGGATAGAATTGGGAACCCCATCTCAATTAATTGGAAATGATCAAATTTATAATTCAATTGTTACGGCTCATGCTTTTATTATAATTTTTTTTATAGTGATACCTATTATAGTAGGGGGATTCGGTAATTATATAATTCCATTAATATTATCGGCACCTGATATGGCTTTCCCCCGATTAAATAATATAAGTTATTGATTATTAATCCCTTCTTTAATTTTATTAACATCAAGAATATTTATTGATCAGGGGGCAGGGACCGGGTGAACAGTATACCCTCCATTATCTTCTAATTTAGGCCATTCTGGTATTTCAGTAGATTTAACTATTTTTTCATTACATTTAAGAGGTATTTCTTCTATTTTAGGATCTATTAATTTTATTACTACTATTTTAAATATACGCCCTATTTCTATATCTATAGATAAAATTTCTTTATTTACTTGATCAATTTTTTTAACAACTATTTTATTACTTTTATCATTACCTGTCTTAGCTGGTGGAATCACTATATTATTATTTGATCGAAATTTAAATACTTCATTTTTTGA
>MG940541
GATGTTATATTTTATTTTTGGAATTTGGTCTGGGATAATTGGGTCAGCTTTAAGTATAATTATTCGAATAGAATTGGGAACCCCATCTCAATTAATTGGGAATGATCAAATTTATAATTCAATTGTTACGGCTCATGCTTTTATTATAATTTTTTTTATAGTGATACCTATTATAGTAGGGGGATTCGGTAATTATATAATTCCATTAATATTATCGGCACCTGATATAGCTTTCCCCCGATTAAATAATATAAGTTATTGATTATTAATTCCTTCTTTAATTTTATTAACATCAAGAATATTTATTGATCAGGGGGCAGGGACCGGGTGAACGGTATACCCTCCGTTATCTTCTAATTTAGGACATTCTGGTATTTCAGTAGATTTAACTATTTTTTCATTACATTTAAGAGGTATTTCTTCTATTTTAGGATCTATTAATTTTATTACTACTATTTTAAATATACGCCCTATTTCTATATCTATAGATAAAATTTCTTTATTTACTTGATCAATTTTTTTAACAACTATTTTATTACTTTTATCATTACCTGTCTTAGCTGGTGGAATCACTATATTATTATTTGATCGAAATTTAAATACTTCATTTTTTGA
>MG940481
GATGTTATATTTTATTTTTGGAATTTGGTCTGGGATAATGGGGTCAGCTTTAAGTATAATTATTCGAATAGAATTGGGAACCCCATCTCAATTAATTGGAAATGATCAAATTTATAATTCAATTGTTACGGCTCATGCTTTTATTATAATTTTTTTTATAGTAATACCTATTATAGTAGGGGGATTCGGTAATTATATAATTCCATTAATATTATCGGCACCTGATATAGCTTTCCCCCGATTAAATAATATAAGTTATTGATTATTAATTCCTTCTTTAATTTTATTAACATCAAGAATATTTATTGATCAGGGGGCAGGGACCGGGTGAACGGTATACCCTCCGTTATCTTCTAATTTAGGACATTCTGGTATTTCAGTAGATTTAACTATTTTTTCATTACATTTAAGAGGTATTTCTTCTATTTTAGGATCTATTAATTTTATTACTACTATTTTAAATATACGCCCTATTTCTATATCTATAGATAAAATTTCTTTATTTACTTGATCAATTTTTTTAACAACTATTTTATTACTTTTATCATTACCTGTCTTAGCTGGTGGAATCACTATATTATTATTTGATCGAAATTTAAATACTTCATTTTTTGA
>MG940589
TATATTATATTTTATTTTTGGAATTTGGTCTGGAATAATTGGGTCAGCTTTAAGAATAATTATTCGAATAGAATTGGGAACCCCATCTCAATTAATTGGGAATGATCAAATTTATAATTCAATTGTTACAGCTCATGCTTTTATTATAATTTTTTTTATAGTAATACCTATTATAGTGGGAGGATTCGGTAATTATATAATTCCATTAATATTATCGGCACCTGATATAGCTTTCCCTCGATTAAATAACATAAGTTATTGATTATTAATTCCCTCTTTAATTTTATTAACATCAAGAATATTTATTGATCAGGGGGCCGGGACAGGGTGAACAGTATACCCCCCATTATCTTCTAATTTAGGGCATTCTGGTATTTCAGTAGATTTAACTATTTTTTCATTACATTTAAGGGGTATTTCTTCTATTTTAGGTTCTATTAATTTTATTACTACTATTTTAAATATACGCCCTATTTCTATAACTATAGACAAAATTTCTTTATTTACTTGATCAATTTTTTTAACAACTATTTTATTACTTTTATCATTGCCTGTTTTAGCTGGTGGGATTACTATATTATTATTTGATCGAAATTTAAATACTTCATTTTTTGA
>MG940514
TATATTATATTTTATTTTTGGAATTTGGTCTGGAATAATTGGGTCAGCTTTAAGAATAATTATTCGAATAGAATTGGGAACCCCATCTCAATTAATTGGGAATGATCAAATTTATAATTCAATTGTTACAGCTCATGCTTTTATTATAATTTTTTTTATAGTAATACCTATTATAGTGGGAGGATTCGGTAATTATATAATTCCATTAATATTATCGGCACCTGATATAGCTTTCCCTCGATTAAATAACATAAGTTATTGATTATTAATTCCCTCTTTAATTTTATTAACATCAAGAATATTTATTGATCAGGGGGCCGGGACAGGGTGAACAGTATACCCCCCATTATCTTCTAATTTAGGGCATTCTGGTATTTCAGTAGATTTAACTATTTTTTCATTACATTTAAGGGGTATTTCTTCTATTTTAGGTTCTATTAATTTTATTACTACTATTTTAAATATACGCCCTATTTCTATAACTATAGACAAAATTTCTTTATTTACTTGATCAATTTTTTTAACAACTATTTTATTACTTTTATCATTGCCTGTTTTAGCTGGTGGGATTACTATATTATTATTTGATCGAAATTTAAATACTTCATTTTTTGA
>KY912656
----------------------ATTTGGTCTGGAATAATTGGGTCAGCTTTAAGAATAATTATTCGAATAGAATTGGGAACCCCATCTCAATTAATTGGGAATGATCAAATTTATAATTCAATTGTTACAGCTCATGCTTTTATTATAATTTTTTTTATAGTAATACCTATTATAGTAGGGGGATTCGGTAATTATATAATTCCATTAATATTATCGGCACCTGATATAGCTTTCCCCCGATTAAATAACATAAGTTATTGATTATTAATTCCCTCTTTAATTTTATTAACATCAAGAATATTTATTGATCAGGGGGCTGGGACGGGATGAACAGTATACCCCCCATTATCCTCTAATTTAGGCCATTCTGGTATTTCAGTAGATTTAACAATTTTTTCATTACATTTAAGGGGTATTTCTTCTATTTTAGGTTCTATTAATTTTATTACTACTATTTTAAATATACGCCCTATTTCTATATCTATAGATAAAATTTCTTTATTTACTTGATCAATTTTTTTAACAACTATTTTATTACTTTTATCATTACCTGTTTTAGCGGGGGGCATTACTATGTTATTATTTGATCGAAATTTAAATACTTCATTTTTTGA
>MG940543
TATATTATATTTTATTTTTGGAATTTGATCTGGAATAATTGGGTCAGCTTTAAGAATAATTATTCGAATAGAATTGGGGACCCCATCTCAATTAATTGGGAATGATCAAATTTATAATTCAATTGTTACAGCTCATGCTTTTATTATAATTTTTTTTATAGTAATACCTATTATAGTAGGAGGATTCGGTAATTACATAATTCCATTAATATTATCGGCACCTGATATAGCTTTCCCCCGGTTAAATAACATAAGTTATTGATTATTAATCCCCTCTTTAATTTTATTAACATCAAGAATATTTATTGATCAGGGGGCTGGGACAGGATGAACAGTATACCCCCCATTATCTTCTAATTTAGGCCACTCTGGTATTTCAGTAGATTTAACTATTTTTTCATTACATTTAAGGGGTATTTCTTCTATTTTAGGATCTATTAATTTTATTACCACTATTTTAAATATACGCCCTATTTCTATATCTATAGATAAAATTTCTTTATTTACTTGATCAATTTTTTTAACAACTATTTTATTACTTTTATCATTACCTGTTTTAGCAGGAGGTATTACTATATTATTATTTGATCGAAATTTAAATACTTCATTTTTTGA
>MG940527
TATATTATATTTTATTTTTGGAATTTGATCTGGAATAATTGGGTCAGCTTTAAGAATAATTATTCGAATAGAATTGGGGACCCCATCTCAATTAATTGGGAATGATCAAATTTATAATTCAATTGTTACAGCTCATGCTTTTATTATAATTTTTTTTATAGTAATACCTATTATAGTAGGAGGATTCGGTAATTATATAATTCCATTAATATTATCGGCACCTGATATAGCTTTCCCCCGGTTAAATAACATAAGTTATTGGTTATTAATCCCTTCTTTAATTTTATTAACATCAAGAATATTTATTGATCAGGGGGCTGGGACAGGATGAACAGTATACCCCCCATTATCTTCTAATTTAGGCCACTCTGGTATTTCAGTAGATTTAACTATTTTTTCATTACATTTAAGGGGTATTTCTTCTATTTTAGGGTCTATTAATTTTATTACCACTATTTTAAATATACGCCCTATTTCTATATCTATAGATAAAATTTCTTTATTTACTTGATCAATTTTTTTAACAACTATTTTATTACTTTTATCATTACCTGTTTTAGCAGGGGGTATTACTATATTATTATTTGATCGAAATTTAAATACTTCATTTTTTGA
>MG940642
TATATTATATTTTATTTTTGGAATTTGATCTGGAATAATTGGGTCAGCTTTAAGAATAATTATTCGAATAGAATTGGGGACCCCATCTCAATTAATTGGGAATGATCAAATTTATAATTCAATTGTTACAGCTCATGCTTTTATTATAATTTTTTTTATAGTAATACCTATTATAGTAGGAGGATTCGGTAATTATATAATTCCATTAATATTATCGGCACCTGATATAGCTTTCCCCCGGTTAAATAACATAAGTTATTGATTATTAATCCCCTCTTTAATTTTATTAACATCAAGAATATTTATTGATCAGGGGGCTGGGACAGGATGAACAGTATACCCCCCATTATCTTCTAATTTAGGCCATTCTGGTATTTCAGTAGATTTAACTATTTTTTCATTACATTTAAGGGGTATTTCTTCTATTTTAGGGTCTATTAATTTTATTACCACTATTTTAAATATACGCCCTATTTCTATATCTATAGATAAAATTTCTTTATTTACTTGATCAATTTTTTTAACAACTATTTTATTACTTTTATCATTACCTGTTTTAGCAGGGGGTATTACTATATTATTATTTGATCGAAATTTAAATACTTCATTTTTTGA
>MG940505
TATATTATATTTTATTTTTGGAATTTGATCTGGAATAATTGGGTCAGCTTTAAGAATAATTATTCGAATAGAATTGGGGACCCCATCTCAATTAATTGGGAATGATCAAATTTATAATTCAATTGTTACAGCTCATGCTTTTATTATAATTTTTTTTATAGTAATACCTATTATAGTAGGAGGATTCGGTAATTATATAATTCCATTAATATTATCGGCACCTGATATAGCTTTCCCCCGGTTAAATAACATAAGTTATTGATTATTAATCCCCTCTTTAATTTTATTAACATCAAGAATATTTATTGATCAGGGGGCTGGGACAGGATGAACAGTATACCCCCCATTATCTTCTAATTTAGGCCATTCTGGTATTTCAGTAGATTTAACTATTTTTTCATTACATTTAAGGGGTATTTCTTCTATTTTAGGGTCTATTAATTTTATTACCACTATTTTAAATATACGCCCTATTTCTATATCTATAGATAAAATTTCTTTATTTACTTGATCAATTTTTTTAACAACTATTTTATTACTTTTATCATTACCTGTTTTAGCAGGGGGTATTACTATATTATTATTTGATCGAAATTTAAATACTTCATTTTTTGA
>MG940464
-ATGTTATATTTTATTTTTGGAATTTGATCCGGGATAGTTGGGTCAGCTTTAAGTATAATTATTCGAATAGAATTAGGCACCCCATCTCAATTAATTGGGAATGATCAAATTTATAATTCAATTGTTACAGCCCATGCTTTTATTATAATTTTTTTTATAGTAATGCCTATTATAGTGGGGGGGTTTGGTAATTATATAATTCCATTAATATTATCAGCACCTGATATAGCTTTTCCTCGATTAAATAATATAAGTTATTGATTACTAATCCCTTCTTTAATTTTATTAACATCAAGAATATTTATTGACCAGGGGGCAGGAACTGGGTGAACAGTATACCCCCCATTATCTTCTAATTTGGGACATTCTGGGATTTCAGTAGATTTAACTATTTTTTCGTTACATTTAAGGGGTATTTCTTCTATTTTAGGGTCTATTAATTTTATTACTACTATTTTAAATATACGTCCTATTTCTATATTTATAGATAAAATTTCTTTATTTACTTGATCAATTTTTTTAACAACTATTTTATTACTTTTATCATTACCTGTCTTAGCCGGTGGAATTACTATGTTATTATTTGATCGA-----------------------
>Acastanea7
---GTTATATTTTATTTTTGGAATTTGATCCGGGATAATTGGGTCAGCTTTAAGTATAATTATTCGAATAGAATTAGGTACCCCATCCCAATTAATTGGAAATGATCAAATTTATAATTCAATTGTTACAGCCCATGCTTTTATTATAATTTTTTTTATAGTAATGCCTATTATAGTGGGAGGGTTTGGTAATTATATAATTCCATTAATATTATCAGCACCTGATATAGCTTTCCCTCGATTAAATAATATAAGTTATTGATTACTAATACCCTCTTTAATTTTATTAACATCAAGAATATTTATTGACCAGGGGGCAGGAACCGGATGAACAGTATACCCCCCATTATCTTCTAATTTGGGACATTCTGGGATTTCAGTAGATTTAACTATTTTTTCGTTACATTTAAGGGGGATTTCTTCTATTTTAGGGTCTATTAATTTTATTACTACTATTTTAAATATACGTCCTATTTCTATATCTATAGATAAAATTTCTTTATTTACTTGATCAATTTTTTTAACAACTATTTTATTACTTTTATCATTACCTGTTTTAGCCGGCGGAATTACTATGTTATTATTTGATCGAAATTTAAATACATCATTTTTTGA
>MG940630
GATGTTATATTTTATTTTTGGAATTTGATCCGGGATAATTGGGTCAGCTTTAAGTATAATTATTCGAATAGAATTAGGCACCCCATCTCAATTAATTGGAAATGATCAAATTTATAATTCAATTGTTACAGCCCATGCTTTTATTATAATTTTTTTTATAGTAATACCTATTATAGTAGGAGGATTTGGTAATTATATAATTCCATTAATATTATCAGCACCTGATATAGCTTTCCCCCGATTAAATAATATAAGTTATTGATTACTAATTCCCTCTTTAATTTTATTAACATCAAGAATATTTATTGACCAGGGGGCAGGAACCGGATGAACAGTATACCCCCCGTTATCTTCTAATTTGGGGCATTCTGGGATTTCAGTAGATTTAACTATTTTTTCGTTACATTTAAGGGGTATTTCTTCTATTTTAGGGTCTATTAATTTTATTACTACTATTTTAAATATACGCCCTATTTCTATATCTATAGATAAAATTTCTTTATTTACTTGATCAATTTTTTTAACAACTATTTTATTACTTTTATCATTACCTGTTTTAGCCGGTGGAATTACTATGTTATTATTTGATCGAAATTTAAATACATCATTTTTTGA
>MG940461
GATGTTATATTTTATTTTTGGAATTTGATCCGGGATAATTGGGTCAGCTTTAAGTATAATTATTCGAATAGAATTAGGCACCCCATCTCAATTAATTGGAAATGATCAAATTTATAATTCAATTGTTACAGCCCATGCTTTTATTATAATTTTTTTTATAGTAATACCTATTATAGTAGGAGGATTTGGTAATTATATAATTCCATTAATATTATCAGCACCTGATATAGCTTTCCCCCGATTAAATAATATAAGTTATTGATTACTAATTCCCTCTTTAATTTTATTAACATCAAGAATATTTATTGACCAGGGGGCAGGAACCGGATGAACAGTATACCCCCCGTTATCTTCTAATTTGGGGCATTCTGGGATTTCAGTAGATTTAACTATTTTTTCGTTACATTTAAGGGGTATTTCTTCTATTTTAGGGTCTATTAATTTTATTACTACTATTTTAAATATACGCCCTATTTCTATATCTATAGATAAAATTTCTTTATTTACTTGATCAATTTTTTTAACAACTATTTTATTACTTTTATCATTACCTGTTTTAGCCGGTGGAATTACTATGTTATTATTTGATCGAAATTTAAATACATCATTTTTTGA
>MG940538
-----------------------------------------------CTTTAAGTATAATTATTCGAATAGAATTGGGGACTCCATCTCAATTAATTGGGAATGATCAAATTTATAATTCAATTGTTACAGCTCATGCTTTTATTATAATTTTTTTTATAGTAATACCTATTATAGTGGGGGGGTTTGGTAATTATATAATTCCATTAATATTATCGGCACCTGATATAGCTTTTCCTCGATTAAATAATATAAGTTATTGATTATTAATTCCTTCTTTAATTTTATTAACATCAAGAATATTTATTGATCAGGGGGCAGGGACTGGATGAACAGTGTATCCTCCATTATCTTCTAATTTGGGGCATTCTGGTATTTCAGTAGATTTAACTATTTTTTCATTACATTTAAGAGGGATTTCTTCTATTTTAGGGTCTATTAATTTTATTACTACTATTTTAAACATACGTCCTATTTCTATATCTATAGATAAAATTTCTTTATTTACTTGATCAATTTTTTTAACAACTATTTTATTACTTTTATCATTACCTGTTTTAGCTGGTGGAATTACTATATTATTATTTGATCGAAATTTAAATACATCATTTTTTGA
>KY912655
----------------------------------------GGATCGGCTTTAAGTATAATTATTCGAATAGAATTGGGCACTCCATCCCAATTAATCGGAAATGATCAAATTTATAATTCAATTGTTACAGCTCATGCTTTTATTATAATTTTTTTTATAGTAATACCTATTATAGTGGGGGGGTTTGGAAATTATATAATTCCATTAATATTATCGGCACCTGATATAGCCTTTCCTCGATTAAATAATATAAGTTATTGATTATTAATTCCTTCTTTAATTTTATTAACATCAAGAATATTTATTGATCAGGGGGCAGGGACTGGATGAACAGTGTACCCTCCATTATCTTCTAATTTGGGACATTCTGGTATTTCAGTAGATTTAACTATTTTTTCATTACATTTAAGAGGGATTTCTTCTATTTTAGGGTCTATTAATTTTATTACTACTATTTTAAATATACGTCCTATTTCTATATCTATAGATAAAATTTCTTTATTTACTTGATCAATTTTTTTAACAACTATTTTATTACTTTTATCATTACCTGTTTTAGCCGGTGGGATTACTATATTATTATTTGATCGAAATTTAAACACATCATTTTTTGA
>MG940629
GGTGTTATATTTTATTTTTGGGATTTGGTCTGGAATAATTGGATCGGCTTTAAGTATAATTATTCGAATAGAATTGGGCACTCCATCCCAATTAATTGGAAATGATCAAATTTATAATTCAATTGTTACAGCTCATGCTTTTATTATAATTTTTTTTATAGTAATACCTATTATAGTGGGGGGGTTTGGAAATTATATAATTCCATTAATATTATCGGCACCTGATATAGCCTTTCCTCGATTAAATAATATAAGTTATTGATTATTAATTCCTTCTTTAATTTTATTAACATCAAGAATATTTATTGATCAGGGGGCAGGGACTGGATGAACAGTGTACCCTCCATTATCTTCTAATTTGGGACATTCTGGTATTTCAGTAGATTTAACTATTTTTTCATTACATTTAAGAGGGATTTCTTCTATTTTAGGGTCTATTAATTTTATTACTACTATTTTAAATATACGTCCTATTTCTATATCTATAGATAAAATTTCTTTATTTACTTGATCAATTTTTTTAACAACTATTTTATTACTTTTATCATTACCTGTTTTAGCCGGGGGGATTACTATATTATTATTTGATCGAAATTTAAACACATCATTTTTTGA
>Acastanea6
---GTTATATTTTATTTTTGGGATTTGGTCTGGAATAATTGGATCGGCTTTAAGTATAATTATTCGAATAGAATTGGGCACTCCATCCCAATTAATTGGAAATGATCAAATTTATAATTCAATTGTTACAGCTCATGCTTTTATTATAATTTTTTTTATAGTAATACCTATTATAGTGGGGGGGTTTGGAAATTATATAATTCCATTAATATTATCGGCACCTGATATAGCCTTTCCTCGATTAAATAATATAAGTTATTGATTATTAATTCCTTCTTTAATTTTATTAACATCAAGAATATTTATTGATCAGGGGGCAGGGACTGGATGAACAGTGTACCCTCCATTATCTTCTAATTTGGGACATTCTGGTATTTCAGTAGATTTAACTATTTTTTCATTACATTTAAGAGGGATTTCTTCTATTTTAGGGTCTATTAATTTTATTACTACTATTTTAAATATACGTCCTATTTCTATATCTATAGATAAAATTTCTTTATTTACTTGATCAATTTTTTTAACAACTATTTTATTACTTTTATCATTACCTGTTTTAGCCGGTGGGATTACTATATTATTATTTGATCGAAATTTAAACACATCATTTTTTG-
>MG940586
GGTGTTATATTTTATTTTTGGGATTTGGTCTGGAATAATTGGATCGGCTTTAAGTATAATTATTCGAATAGAATTGGGCACTCCATCCCAATTAATTGGAAATGATCAAATTTATAATTCAATTGTTACAGCTCATGCTTTTATTATAATTTTTTTTATAGTAATACCTATTATAGTGGGGGGGTTTGGAAATTATATAATTCCATTAATATTATCGGCACCTGATATAGCCTTTCCTCGATTAAATAATATAAGTTATTGATTATTAATTCCTTCTTTAATTTTATTAACATCAAGAATATTTATTGATCAGGGGGCAGGGACTGGATGAACAGTGTACCCTCCATTATCTTCTAATTTGGGACATTCTGGTATTTCAGTAGATTTAACTATTTTTTCATTACATTTAAGAGGGATTTCTTCTATTTTAGGGTCTATTAATTTTATTACTACTATTTTAAATATACGTCCTATTTCTATATCTATAGATAAAATTTCTTTATTTACTTGATCAATTTTTTTAACAACTATTTTATTACTTTTATCATTACCTGTTTTAGCCGGTGGGATTACTATATTATTATTTGATCGAAATTTAAACACATCATTTTTTGA
>MG940454
GGTGTTATATTTTATTTTTGGGATTTGGTCTGGAATAATTGGATCGGCTTTAAGTATAATTATTCGAATAGAATTGGGCACTCCATCCCAATTAATTGGAAATGATCAAATTTATAATTCAATTGTTACAGCTCATGCTTTTATTATAATTTTTTTTATAGTAATACCTATTATAGTGGGGGGGTTTGGAAATTATATAATTCCATTAATATTATCGGCACCTGATATAGCCTTTCCTCGATTAAATAATATAAGTTATTGATTATTAATTCCTTCTTTAATTTTATTAACATCAAGAATATTTATTGATCAGGGGGCAGGGACTGGATGAACAGTGTACCCTCCATTATCTTCTAATTTGGGACATTCTGGTATTTCAGTAGATTTAACTATTTTTTCATTACATTTAAGAGGGATTTCTTCTATTTTAGGGTCTATTAATTTTATTACTACTATTTTAAATATACGTCCTATTTCTATATCTATAGATAAAATTTCTTTATTTACTTGATCAATTTTTTTAACAACTATTTTATTACTTTTATCATTACCTGTTTTAGCCGGTGGGATTACTATATTATTATTTGATCGAAATTTAAACACATCATTTTTTGA
>MG940439
GATGTTATATTTTATTTTTGGGATTTGGTCTGGAATAATTGGATCGGCTTTAAGTATAATTATTCGAATAGAATTGGGCACTCCATCNCAATTAATTGGAAATGATCAAATTTATAATTCAATTGTTACAGCTCATGCTTTTATTATAATTTTTTTTATAGTAATACCTATTATAGTGGGGGGGTTTGGTAATTATATAATTCCATTAATATTATCGGCACCTGATATAGCCTTTCCTCGATTAAATAATATAAGTTATTGATTATTAATTCCTTCTTTAATTTTATTAACATCAAGAATATTTATTGATCAGGGGGCAGGGACCGGATGAACAGTGTATCCTCCATTATCTTCTAATTTGGGACATTCTGGTATTTCAGTAGATTTAACTATTTTTTCATTACATTTAAGAGGGATTTCTTCTATTTTAGGGTCTATTAATTTTATTACTACTATTTTAAATATACGTCCTATTTCTATATCTATAGATAAAATTTCTTTATTTACTTGATCAATTTTTTTAACAACTATTTTATTACTTTTATCATTACCTGTTTTAGCCGGTGGAATTACTATATTATTATTTGATCGAAATTT------------------
>MG940643
GATGTTATATTTTATTTTTGGGATTTGGTCTGGAATAATTGGATCGGCTTTAAGTATAATTATTCGAATAGAATTGGGCACTCCATCCCAATTAATTGGAAATGATCAAATTTATAATTCAATTGTTACAGCTCATGCTTTTATTATAATTTTTTTTATAGTAATACCTATTATAGTGGGGGGATTTGGTAATTATATAATTCCATTAATATTATCGGCACCTGATATAGCCTTTCCTCGATTAAATAATATAAGTTATTGATTATTAATCCCTTCTTTAATTTTATTAACATCAAGAATATTTATTGATCAGGGGGCAGGGACTGGATGAACAGTGTACCCTCCATTATCTTCTAATTTGGGACATTCTGGTATTTCAGTAGATTTAACTATTTTTTCATTACATTTAAGAGGGATTTCTTCTATTTTAGGGTCTATTAATTTTATTACTACTATTTTAAATATACGTCCTATTTCTATATCTATAGATAAAATTTCTTTATTTACTTGATCAATTTTTTTAACAACTATTTTATTACTTTTATCATTACCTGTTTTAGCCGGTGGAATTACTATATTATTATTTGATCGAAATTTAAACACATCATTTTTTGA
>MG940485
GATGTTATATTTTATTTTTGGGATTTGGTCTGGAATAATTGGATCGGCTTTAAGTATAATTATTCGAATAGAATTGGGCACTCCATCCCAATTAATTGGAAATGATCAAATTTATAATTCAATTGTTACAGCTCATGCTTTTATTATAATTTTTTTTATAGTAATACCTATTATAGTGGGGGGATTTGGTAATTATATAATTCCATTAATATTATCGGCACCTGATATAGCCTTTCCTCGATTAAATAATATAAGTTATTGATTATTAATTCCTTCTTTAATTTTATTAACATCAAGAATATTTATTGATCAGGGGGCAGGGACTGGATGAACAGTGTACCCTCCATTATCTTCTAATTTGGGACATTCTGGTATTTCAGTAGATTTAACTATTTTTTCATTACATTTAAGAGGGATTTCTTCTATTTTAGGGTCTATTAATTTTATTACTACTATTTTAAATATACGTCCTATTTCTATATCTATAGATAAAATTTCTTTATTTACTTGATCAATTTTTTTAACAACTATTTTATTACTTTTATCATTACCTGTTTTAGCCGGTGGAATTACTATATTATTATTTGATCGAAATTTAAACACATCATTTTTTGA
>MG940628
----------------------ATTTGGTCTGGAATAATTGGATCGGCTTTAAGTATAATTATTCGAATAGAATTGGGCACTCCATCCCAATTAATTGGAAATGATCAAATTTATAATTCAATTGTTACAGCTCATGCTTTTATTATAATTTTTTTTATAGTAATACCTATTATAGTGGGGGGGTTTGGTAATTATATAATTCCATTAATATTATCGGCACCTGATATAGCCTTTCCTCGATTAAATAATATAAGTTATTGATTATTAATTCCTTCTTTAATTTTATTAACATCAAGAATATTTATTGATCAGGGGGCAGGGACTGGATGAACAGTGTACCCTCCATTATCTTCTAATTTGGGACATTCTGGTATTTCAGTAGATTTAACTATTTTTTCATTACATTTAAGAGGGATTTCTTCTATTTTAGGGTCTATTAATTTTATTACTACTATTTTAAATATACGTCCTATTTCTATATCTATAGATAAAATTTCTTTATTTACTTGATCAATTTTTTTAACAACTATTTTATTACTTTTATCATTACCTGTTTTAGCCGGTGGAATTACTATATTATTATTTGATCGAAATTTAAACACATCATTTTTTGA
>MG940582
GATGTTATATTTTATTTTTGGTATTTGGTCTGGAATAATTGGATCGGCTTTAAGTATAATTATTCGAATAGAATTGGGTACTCCATCCCAATTAATTGGAAATGATCAAATTTATAATTCAATTGTTACAGCTCATGCTTTTATTATAATTTTTTTTATAGTAATACCTATTATAGTGGGGGGGTTTGGTAATTATATAATTCCATTAATATTATCGGCACCTGATATAGCCTTTCCTCGATTAAATAATATAAGTTATTGATTATTAATTCCTTCTTTAATTTTATTAACATCAAGAATATTTATTGATCAGGGGGCAGGGACTGGATGAACAGTGTATCCTCCATTATCTTCTAATTTGGGACATTCTGGTATTTCAGTAGATTTAACTATTTTTTCATTACATTTAAGAGGGATTTCTTCTATTTTAGGGTCTATTAATTTTATTACTACTATTTTAAATATACGTCCTATTTCTATATCTATAGATAAAATTTCTTTATTTACTTGATCAATTTTTTTAACAACTATTTTATTACTTTTATCATTACCTGTTTTAGCCGGTGGAATTACTATATTATTATTTGATCGAAATTTAAACACATCATTTTTTGA
>MG940477
GATGTTATATTTTATTTTTGGTATTTGGTCTGGAATAATTGGATCGGCTTTAAGTATAATTATTCGAATAGAATTGGGCACTCCATCCCAATTAATTGGAAATGATCAAATTTATAATTCAATTGTTACAGCTCATGCTTTTATTATAATTTTTTTTATAGTAATACCTATTATAGTGGGGGGGTTTGGTAATTATATAATTCCATTAATATTATCGGCACCTGATATAGCCTTTCCTCGATTAAATAATATAAGTTATTGATTATTAATTCCTTCTTTAATTTTATTAACATCAAGAATATTTATTGATCAGGGGGCAGGGACTGGATGAACAGTGTATCCTCCATTATCTTCTAATTTGGGACATTCTGGTATTTCAGTAGATTTAACTATTTTTTCATTACATTTAAGAGGGATTTCTTCTATTTTAGGGTCTATTAATTTTATTACTACTATTTTAAATATACGTCCTATTTCTATATCTATAGATAAAATTTCTTTATTTACTTGATCAATTTTTTTAACAACTATTTTATTACTTTTATCATTACCTGTTTTAGCCGGTGGAATTACTATATTATTATTTGATCGAAATTTAAACACATCATTTTTTGA
>MG940627
GATGTTATATTTTATTTTTGGGATTTGGTCTGGAATAATTGGATCGGCTTTAAGTATAATTATTCGAATAGAATTGGGCACTCCATCCCAATTAATTGGAAATGATCAAATTTATAATTCAATTGTTACAGCTCATGCTTTTATTATAATTTTTTTTATAGTAATACCTATTATAGTGGGGGGGTTTGGTAATTATATAATTCCATTAATATTATCGGCACCTGATATAGCCTTTCCTCGATTAAATAATATAAGTTATTGATTATTAATTCCTTCTTTAATTTTATTAACATCAAGAATATTTATTGATCAGGGGGCAGGGACTGGATGAACAGTGTATCCTCCATTATCTTCTAATTTGGGACATTCTGGTATTTCAGTAGATTTAACTATTTTTTCATTACATTTAAGAGGGATTTCTTCTATTTTAGGGTCTATTAATTTTATTACTACTATTTTAAATATACGTCCTATTTCTATATCTATAGATAAAATTTCTTTATTTACTTGATCAATTTTTTTAACAACTATTTTATTACTTTTATCATTACCTGTTTTAGCCGGTGGAATTACTATATTATTATTTGATCGAAATTTAAACACATCATTTTTTGA
>MG940608
GATGTTATATTTTATTTTTGGGATTTGGTCTGGAATAATTGGATCGGCTTTAAGTATAATTATTCGAATAGAATTGGGCACTCCATCCCAATTAATTGGAAATGATCAAATTTATAATTCAATTGTTACAGCTCATGCTTTTATTATAATTTTTTTTATAGTAATACCTATTATAGTGGGGGGGTTTGGTAATTATATAATTCCATTAATATTATCGGCACCTGATATAGCCTTTCCTCGATTAAATAATATAAGTTATTGATTATTAATTCCTTCTTTAATTTTATTAACATCAAGAATATTTATTGATCAGGGGGCAGGGACTGGATGAACAGTGTATCCTCCATTATCTTCTAATTTGGGACATTCTGGTATTTCAGTAGATTTAACTATTTTTTCATTACATTTAAGAGGGATTTCTTCTATTTTAGGGTCTATTAATTTTATTACTACTATTTTAAATATACGTCCTATTTCTATATCTATAGATAAAATTTCTTTATTTACTTGATCAATTTTTTTAACAACTATTTTATTACTTTTATCATTACCTGTTTTAGCCGGTGGAATTACTATATTATTATTTGATCGAAATTTAAACACATCATTTTTTGA
>MG940595
GATGTTATATTTTATTTTTGGGATTTGGTCTGGAATAATTGGATCGGCTTTAAGTATAATTATTCGAATAGAATTGGGCACTCCATCCCAATTAATTGGAAATGATCAAATTTATAATTCAATTGTTACAGCTCATGCTTTTATTATAATTTTTTTTATAGTAATACCTATTATAGTGGGGGGGTTTGGTAATTATATAATTCCATTAATATTATCGGCACCTGATATAGCCTTTCCTCGATTAAATAATATAAGTTATTGATTATTAATTCCTTCTTTAATTTTATTAACATCAAGAATATTTATTGATCAGGGGGCAGGGACTGGATGAACAGTGTATCCTCCATTATCTTCTAATTTGGGACATTCTGGTATTTCAGTAGATTTAACTATTTTTTCATTACATTTAAGAGGGATTTCTTCTATTTTAGGGTCTATTAATTTTATTACTACTATTTTAAATATACGTCCTATTTCTATATCTATAGATAAAATTTCTTTATTTACTTGATCAATTTTTTTAACAACTATTTTATTACTTTTATCATTACCTGTTTTAGCCGGTGGAATTACTATATTATTATTTGATCGAAATTTAAACACATCATTTTTTGA
>MG940568
GATGTTATATTTTATTTTTGGGATTTGGTCTGGAATAATTGGATCGGCTTTAAGTATAATTATTCGAATAGAATTGGGCACTCCATCCCAATTAATTGGAAATGATCAAATTTATAATTCAATTGTTACAGCTCATGCTTTTATTATAATTTTTTTTATAGTAATACCTATTATAGTGGGGGGGTTTGGTAATTATATAATTCCATTAATATTATCGGCACCTGATATAGCCTTTCCTCGATTAAATAATATAAGTTATTGATTATTAATTCCTTCTTTAATTTTATTAACATCAAGAATATTTATTGATCAGGGGGCAGGGACTGGATGAACAGTGTATCCTCCATTATCTTCTAATTTGGGACATTCTGGTATTTCAGTAGATTTAACTATTTTTTCATTACATTTAAGAGGGATTTCTTCTATTTTAGGGTCTATTAATTTTATTACTACTATTTTAAATATACGTCCTATTTCTATATCTATAGATAAAATTTCTTTATTTACTTGATCAATTTTTTTAACAACTATTTTATTACTTTTATCATTACCTGTTTTAGCCGGTGGAATTACTATATTATTATTTGATCGAAATTTAAACACATCATTTTTTGA
>MG940556
GATGTTATATTTTATTTTTGGGATTTGGTCTGGAATAATTGGATCGGCTTTAAGTATAATTATTCGAATAGAATTGGGCACTCCATCCCAATTAATTGGAAATGATCAAATTTATAATTCAATTGTTACAGCTCATGCTTTTATTATAATTTTTTTTATAGTAATACCTATTATAGTGGGGGGGTTTGGTAATTATATAATTCCATTAATATTATCGGCACCTGATATAGCCTTTCCTCGATTAAATAATATAAGTTATTGATTATTAATTCCTTCTTTAATTTTATTAACATCAAGAATATTTATTGATCAGGGGGCAGGGACTGGATGAACAGTGTATCCTCCATTATCTTCTAATTTGGGACATTCTGGTATTTCAGTAGATTTAACTATTTTTTCATTACATTTAAGAGGGATTTCTTCTATTTTAGGGTCTATTAATTTTATTACTACTATTTTAAATATACGTCCTATTTCTATATCTATAGATAAAATTTCTTTATTTACTTGATCAATTTTTTTAACAACTATTTTATTACTTTTATCATTACCTGTTTTAGCCGGTGGAATTACTATATTATTATTTGATCGAAATTTAAACACATCATTTTTTGA
>MG940552
GATGTTATATTTTATTTTTGGGATTTGGTCTGGAATAATTGGATCGGCTTTAAGTATAATTATTCGAATAGAATTGGGCACTCCATCCCAATTAATTGGAAATGATCAAATTTATAATTCAATTGTTACAGCTCATGCTTTTATTATAATTTTTTTTATAGTAATACCTATTATAGTGGGGGGGTTTGGTAATTATATAATTCCATTAATATTATCGGCACCTGATATAGCCTTTCCTCGATTAAATAATATAAGTTATTGATTATTAATTCCTTCTTTAATTTTATTAACATCAAGAATATTTATTGATCAGGGGGCAGGGACTGGATGAACAGTGTATCCTCCATTATCTTCTAATTTGGGACATTCTGGTATTTCAGTAGATTTAACTATTTTTTCATTACATTTAAGAGGGATTTCTTCTATTTTAGGGTCTATTAATTTTATTACTACTATTTTAAATATACGTCCTATTTCTATATCTATAGATAAAATTTCTTTATTTACTTGATCAATTTTTTTAACAACTATTTTATTACTTTTATCATTACCTGTTTTAGCCGGTGGAATTACTATATTATTATTTGATCGAAATTTAAACACATCATTTTTTGA
>MG940546
GATGTTATATTTTATTTTTGGGATTTGGTCTGGAATAATTGGATCGGCTTTAAGTATAATTATTCGAATAGAATTGGGCACTCCATCCCAATTAATTGGAAATGATCAAATTTATAATTCAATTGTTACAGCTCATGCTTTTATTATAATTTTTTTTATAGTAATACCTATTATAGTGGGGGGGTTTGGTAATTATATAATTCCATTAATATTATCGGCACCTGATATAGCCTTTCCTCGATTAAATAATATAAGTTATTGATTATTAATTCCTTCTTTAATTTTATTAACATCAAGAATATTTATTGATCAGGGGGCAGGGACTGGATGAACAGTGTATCCTCCATTATCTTCTAATTTGGGACATTCTGGTATTTCAGTAGATTTAACTATTTTTTCATTACATTTAAGAGGGATTTCTTCTATTTTAGGGTCTATTAATTTTATTACTACTATTTTAAATATACGTCCTATTTCTATATCTATAGATAAAATTTCTTTATTTACTTGATCAATTTTTTTAACAACTATTTTATTACTTTTATCATTACCTGTTTTAGCCGGTGGAATTACTATATTATTATTTGATCGAAATTTAAACACATCATTTTTTGA
>MG940537
GATGTTATATTTTATTTTTGGGATTTGGTCTGGAATAATTGGATCGGCTTTAAGTATAATTATTCGAATAGAATTGGGCACTCCATCCCAATTAATTGGAAATGATCAAATTTATAATTCAATTGTTACAGCTCATGCTTTTATTATAATTTTTTTTATAGTAATACCTATTATAGTGGGGGGGTTTGGTAATTATATAATTCCATTAATATTATCGGCACCTGATATAGCCTTTCCTCGATTAAATAATATAAGTTATTGATTATTAATTCCTTCTTTAATTTTATTAACATCAAGAATATTTATTGATCAGGGGGCAGGGACTGGATGAACAGTGTATCCTCCATTATCTTCTAATTTGGGACATTCTGGTATTTCAGTAGATTTAACTATTTTTTCATTACATTTAAGAGGGATTTCTTCTATTTTAGGGTCTATTAATTTTATTACTACTATTTTAAATATACGTCCTATTTCTATATCTATAGATAAAATTTCTTTATTTACTTGATCAATTTTTTTAACAACTATTTTATTACTTTTATCATTACCTGTTTTAGCCGGTGGAATTACTATATTATTATTTGATCGAAATTTAAACACATCATTTTTTGA
>MG940529
GATGTTATATTTTATTTTTGGGATTTGGTCTGGAATAATTGGATCGGCTTTAAGTATAATTATTCGAATAGAATTGGGCACTCCATCCCAATTAATTGGAAATGATCAAATTTATAATTCAATTGTTACAGCTCATGCTTTTATTATAATTTTTTTTATAGTAATACCTATTATAGTGGGGGGGTTTGGTAATTATATAATTCCATTAATATTATCGGCACCTGATATAGCCTTTCCTCGATTAAATAATATAAGTTATTGATTATTAATTCCTTCTTTAATTTTATTAACATCAAGAATATTTATTGATCAGGGGGCAGGGACTGGATGAACAGTGTATCCTCCATTATCTTCTAATTTGGGACATTCTGGTATTTCAGTAGATTTAACTATTTTTTCATTACATTTAAGAGGGATTTCTTCTATTTTAGGGTCTATTAATTTTATTACTACTATTTTAAATATACGTCCTATTTCTATATCTATAGATAAAATTTCTTTATTTACTTGATCAATTTTTTTAACAACTATTTTATTACTTTTATCATTACCTGTTTTAGCCGGTGGAATTACTATATTATTATTTGATCGAAATTTAAACACATCATTTTTTGA
>MG940432
GATGTTATATTTTATTTTTGGGATTTGGTCTGGAATAATTGGATCGGCTTTAAGTATAATTATTCGAATAGAATTGGGCACTCCATCCCAATTAATTGGAAATGATCAAATTTATAATTCAATTGTTACAGCTCATGCTTTTATTATAATTTTTTTTATAGTAATACCTATTATAGTGGGGGGGTTTGGTAATTATATAATTCCATTAATATTATCGGCACCTGATATAGCCTTTCCTCGATTAAATAATATAAGTTATTGATTATTAATTCCTTCTTTAATTTTATTAACATCAAGAATATTTATTGATCAGGGGGCAGGGACTGGATGAACAGTGTATCCTCCATTATCTTCTAATTTGGGACATTCTGGTATTTCAGTAGATTTAACTATTTTTTCATTACATTTAAGAGGGATTTCTTCTATTTTAGGGTCTATTAATTTTATTACTACTATTTTAAATATACGTCCTATTTCTATATCTATAGATAAAATTTCTTTATTTACTTGATCAATTTTTTTAACAACTATTTTATTACTTTTATCATTACCTGTTTTAGCCGGTGGAATTACTATATTATTATTTGATCGAAATTTAAACACATCATTTTTTGA
>MG940567
--------------------------GGTCTGGAATAATTGGATCGGCTTTAAGTATAATTATTCGAATAGAATTGGGCACTCCATCCCAATTAATTGGAAATGATCAAATTTATAATTCAATTGTTACAGCTCATGCTTTTATTATAATTTTTTTTATAGTAATACCTATTATAGTGGGGGGGTTTGGTAATTATATAATTCCATTAATATTATCGGCACCTGATATAGCCTTTCCTCGATTAAATAATATAAGTTATTGATTATTAATTCCTTCTTTAATTTTATTAACATCAAGAATATTTATTGATCAGGGGGCAGGGACTGGATGAACAGTGTATCCTCCATTATCTTCTAATTTGGGACATTCTGGTATTTCAGTAGATTTAACTATTTTTTCATTACATTTAAGAGGGATTTCTTCTATTTTAGGGTCTATTAATTTTATTACTACTATTTTAAATATACGTCCTATTTCTATATCTATAGATAAAATTTCTTTATTTACTTGATCAATTTTTTTAACAACTATTTTATTACTTTTATCATTACCTGTTTTAGCCGGTGGAATTACTATATTATTATTTGATCGAAATTTAAACACATCATTTTTTGA
>MG940610
GATATTATATTTTATTTTTGGGATTTGGTCTGGGATAATTGGGTCGGCTTTAAGAATAATTATTCGAATAGAATTGGGGACCCCATCTCAATTAATTGGGAATGATCAAATTTATAATTCAATTGTTACAGCTCATGCTTTTATTATAATTTTTTTTATAGTAATACCTATTATAGTGGGGGGATTTGGTAATTATATAATTCCATTAATATTATCGGCACCTGATATAGCTTTCCCTCGATTAAATAATATAAGTTATTGATTATTAATCCCCTCTTTAATTTTATTAACATCAAGAATATTTATTGATCAGGGGGCAGGGACTGGATGAACAGTATACCCCCCATTATCTTCTAATTTAGGTCATTCTGGGATTTCAGTAGATTTAACTATTTTTTCATTACATTTAAGAGGTATTTCTTCTATTTTAGGGTCTATTAATTTTATTACTACTATTTTAAATATACGTCCTATCTCTATATCTATAGATAAAATTTCTTTATTTACTTGATCAATTTTTTTAACAACTATTTTATTACTTTTATCATTACCTGTTTTAGCCGGAGGAATTACTATATTATTATTTGATCGAAATTTAAATACATCATTTTTTGA
>MG940592
GATATTATATTTTATTTTTGGGATTTGGTCTGGGATAATTGGGTCGGCTTTAAGAATAATTATTCGAATAGAATTGGGGACCCCATCTCAATTAATTGGGAATGATCAAATTTATAATTCAATTGTTACAGCTCATGCTTTTATTATAATTTTTTTTATAGTAATACCTATTATAGTGGGGGGATTTGGTAATTATATAATTCCATTAATATTATCGGCACCTGATATAGCTTTTCCTCGATTAAATAATATAAGTTATTGATTATTAATCCCCTCTTTAATTTTATTAACATCAAGAATATTTATTGATCAGGGGGCAGGGACTGGATGAACAGTATACCCCCCATTATCTTCTAATTTAGGTCATTCTGGGATTTCAGTAGATTTAACTATTTTTTCATTACATTTAAGAGGTATTTCTTCTATTTTAGGGTCTATTAATTTTATTACCACTATTTTAAATATACGTCCTATCTCTATATCTATAGATAAAATTTCTTTATTTACTTGATCAATTTTTTTAACAACTATTTTATTACTTTTATCATTACCTGTTTTAGCCGGAGGAATTACTATATTATTATTTGATCGAAATTTAAATACATCATTTTTTGA
>MG940576
GATATTATATTTTATTTTTGGGATTTGGTCTGGGATAATTGGGTCGGCTTTAAGAATAATTATTCGAATAGAATTGGGGACCCCATCTCAATTAATTGGGAATGATCAAATTTATAATTCAATTGTTACAGCTCATGCTTTTATTATAATTTTTTTTATAGTAATACCTATTATAGTGGGGGGATTTGGTAATTATATAATTCCATTAATATTATCGGCACCTGATATAGCTTTTCCTCGATTAAATAATATAAGTTATTGATTATTAATCCCCTCTTTAATTTTATTAACATCAAGAATATTTATTGATCAGGGGGCAGGGACTGGATGAACAGTATACCCCCCATTATCTTCTAATTTAGGTCATTCTGGGATTTCAGTAGATTTAACTATTTTTTCATTACATTTAAGAGGTATTTCTTCTATTTTAGGGTCTATTAATTTTATTACCACTATTTTAAATATACGTCCTATCTCTATATCTATAGATAAAATTTCTTTATTTACTTGATCAATTTTTTTAACAACTATTTTATTACTTTTATCATTACCTGTTTTAGCCGGAGGAATTACTATATTATTATTTGATCGAAATTTAAATACATCATTTTTTGA
>JN293278
GATGTTATATTTTATTTTTGGGATTTGGTCTGGAATAATTGGATCGGCTTTAAGTATAATTATTCGAATAGAATTGGGCACTCCATCCCAATTAATTGGGAATGATCAAATTTATAATTCAATTGTTACGGCTCATGCTTTTATTATAATTTTTTTTATAGTAATACCTATTATAGTGGGGGGGTTTGGTAATTATATAATTCCATTAATATTATCGGCACCTGATATAGCCTTCCCTCGATTAAATAATATAAGTTATTGATTATTAATTCCTTCTTTAATTTTATTAACATCAAGAATATTTATTGATCAGGGGGCAGGGACTGGATGAACAGTGTACCCCCCATTATCTTCTAATTTGGGGCATTCTGGTATTTCAGTAGATTTAACTATTTTTTCATTACATTTAAGAGGGATTTCTTCTATTTTAGGGTCTATTAATTTTATTACTACTATTTTAAACATACGTCCGATTTCTATATCTATAGATAAAATTTCTTTATTTACTTGATCAATTTTTTTAACAACTATTTTATTACTTTTATCACTACCTGTTTTAGCCGGTGGAATTACTATATTATTATTTGATCGAAATTTAAATACATCATTTTTTGA
>MG339285
----------TTTATTTTNGGGATTTGNTCTGGAATAATTGGATCGGCTTTAAGTATAATTATTCGAATAGAATTGGGCACTCCATCCCAATTAATTGGGAATGATCAAATTTATAATTCAATTGTTACGGCTCATGCTTTTATTATAATTTTTTTTATAGTAATACCTATTATAGTGGGGGGGTTTGGTAATTATATAATTCCATTAATATTATCGGCACCTGATATAGCCTTTCCTCGATTAAATAATATAAGTTATTGATTATTAATTCCTTCTTTAATTTTATTAACATCAAGAATATTTATTGATCAGGGGGCAGGGACTGGATGAACAGTGTACCCCCCATTATCTTCTAATTTGGGGCATTCTGGTATTTCAGTAGATTTAACTATTTTTTCATTACATTTAAGAGGGATTTCTTCTATTTTAGGGTCTATTAATTTTATTACTACTATTTTAAACATACGTCCGGTTTCTATATCTATAGATAAAATTTCTTTATTTACTTGATCAATTTTTTTAACA-----------------------------------------------------------------------------------------
>MF907442
-ATGTTATATTTTATTTTTGGGATTTGGTCTGGAATAATTGGATCGGCTTTAAGTATAATTATTCGAATAGAATTGGGCACTCCATCTCAATTAATTGGGAATGATCAAATTTATAATTCAATTGTTACGGCTCATGCTTTTATTATAATTTTTTTTATAGTAATACCTATTATAGTGGGGGGGTTTGGTAATTATATAATTCCATTAATATTATCGGCACCTGATATAGCCTTTCCTCGATTAAATAATATAAGTTATTGATTATTAATTCCTTCTTTAATTTTATTAACATCAAGAATATTTATTGATCAGGGGGCGGGGACTGGATGAACAGTGTACCCCCCATTATCTTCTAATTTGGGGCATTCTGGTATTTCAGTAGATTTAACTATTTTTTCATTACATTTAAGAGGGATTTCTTCTATTTTAGGGTCTATTAATTTTATTACTACTATTTTAAACATACGTCCGGTTTCTATATCTATAGATAAAATTTCTTTATTTACTTGATCAATTTTTTTAACAACTATTTTATTACTTTTATCATTACCTGTTTTAGCCGGTGGAATTACTATATTATTATTTGATCGAAATTTAAAT--------------
>MG342206
----------------------------------------------------AGTATAATTATTCGAATAGAATTGGGCACTCCATCTCAATTAATTGGGAATGATCAAATTTATAATTCAATTGTTACGGCTCATGCTTTTATTATAATTTTTTTTATAGTAATACCTATTATAGTGGGGGGGTTTGGTAATTATATAATTCCATTAATATTATCGGCACCTGATATAGCCTTTCCTCGATTAAATAATATAAGTTATTGATTATTAATTCCTTCTTTAATTTTATTAACATCAAGAATATTTATTGATCAGGGGGCAGGGACTGGATGAACAGTGTACCCCCCATTATCTTCTAATTTGGGGCATTCTGGTATTTCAGTAGATTTAACTATTTTTTCATTACATTTAAGAGGGATTTCTTCTATTTTAGGGTCTATTAATTTTATTACTACTATTTTAAACATACGTCCGGTTTCTATATCTATAGATAAAATTTCTTTATTTACTTGATCAATTTTTTTAACAACTATTTTATTACTTTTATCATTACCTGTTTTAGCC-----------------------------------------------------
>MG940634
GATGTTATATTTTATTTTTGGGATTTGGTCTGGAATAATTGGATCGGCTTTAAGTATAATTATTCGAATAGAATTGGGCACTCCATCTCAATTAATTGGGAATGATCAAATTTATAATTCAATTGTTACAGCTCACGCTTTTATTATAATTTTTTTTATGGTAATACCTATTATAGTGGGGGGATTTGGTAATTATATAATTCCATTAATATTATCGGCACCTGATATAGCTTTTCCTCGATTAAATAATATAAGTTATTGATTATTAATTCCTTCTTTAATTTTATTAACATCAAGAATATTTATTGATCAGGGGGCAGGGACTGGATGAACAGTGTACCCCCCATTATCTTCTAATTTGGGGCATTCTGGTATTTCAGTAGATTTAACTATTTTTTCATTACATTTAAGAGGGATTTCTTCTATTTTAGGGTCTATTAATTTTATTACTACTATTTTAAATATACGTCCTATTTCTATATCTATAGATAAAATTTCTTTATTTACTTGATCAATTTTTTTAACAACTATTTTATTACTTTTATCATTACCTGTTTTAGCCGGTGGAATTACTATATTATTATTTGATCGAAATTTAAATACATCATTTTTTGA
>MG940616
-ATGTTATATTTTATTTTTGGGATTTGGTCTGGAATAATTGGATCGGCTTTAAGTATAATTATTCGAATAGAGTTGGGCACCCCATCTCAATTAATTGGGAATGATCAAATTTATAATTCAATTGTTACAGCCCACGCTTTTATTATAATTTTTTTTATAGTAATACCTATTATAGTGGGGGGATTTGGTAATTATATAATTCCATTAATATTATCGGCACCTGATATAGCTTTTCCTCGATTAAATAATATAAGTTATTGATTATTAATCCCTTCTTTAATTTTATTAACATCAAGAATATTTATTGATCAGGGGGCAGGGACTGGATGAACAGTGTACCCCCCATTATCTTCTAATTTGGGGCATTCTGGTATTTCAGTAGATTTAACTATTTTTTCATTACATTTAAGAGGGATTTCTTCTATTTTAGGGTCTATTAATTTTATTACTACTATTTTAAATATACGTCCTATTTCTATATCTATAGATAAAATTTCTTTATTTACTTGATCAATTTTTTTAACA-----------------------------------------------------------------------------------------
